# Supplementary material for: Drug induced pancreatitis: A systematic review of case reports to determine potential drug associations
Source: PLoS One. 2020 Apr 17;15(4):e0231883. doi: 10.1371/journal.pone.0231883 (PMC7164626; doi:10.1371/journal.pone.0231883)
Supplement: S1 Data — (XLSX) [file pone.0231883.s007.xlsx]

## Sheet: Case reports
RefID	Update?	Author	Year	Country	Extractor initials	Patient age (years)	Patient sex	Patient underlying disease: report if any of the following underlying disease(s) were present (see dropdown). If more than one, report in the next column.	Describe "Other" disease(s) or multiple diseases present	Potential renal dysfunction?	Other potential risk factors	Was this case an overdose or suicide attempt?	Drug type grouping	Drug Class assigned	Drug name	Drug name (detail from extraction)	Dosage of drug associated with pancreatitis	Latency of onset--number (time from initiation of drug therapy to onset of pancreatitis based on clinical; lab &/OR imaging)	Latency of onset--units (time from initiation of drug therapy to onset of pancreatitis)	Latency category	Latency consistency (%)	Latency (cycles)	Latency (dose increase)	Latency (after reinstatement)	Rechallenge? (i.e., after recovery, was the patient re-exposed to the same drug?) A positive result occurs when pancreatitis recurs with rechallenge.	Were any typical clinical symptoms of acute pancreatitis present? (i.e., abdominal/epigastric pain, nausea, vomiting)	Were amylase or lipase >3 times the upper limit of normal?	Describe amylase and lipase results (i.e., which was/were elevated)	If ULN was not reported, please extract the highest amylase and/or lipase value and indicate if serum or urine. Otherwise leave blank.	Were there any imaging studies consistent with pancreatitis?	Was a laparotomy or autopsy conducted to confirm acute pancreatitis?	Alcohol excluded?	Gallstones/ biliary disease	Hyperlipidemia/ Hypertriglyceridemia	Other drugs excluded -- Other drugs taken by the patient were excluded as potential causes of AP (acute pancreaitis) by (1) restarting them with no recurrence of AP, (2) the authors finding no evidence of AP association with the other drugs in the literature, or (3) causality assessment for the drug attributed as causing DIP (e.g., Naranjo)	Other drugs excluded -- Other drugs taken by the patient were excluded as potential causes of AP (acute pancreaitis) by (1) restarting them with no recurrence of AP, (2) the authors finding no evidence of AP association with the other drugs in the literature, or (3) causality assessment for the drug attributed as causing DIP (e.g., Naranjo)	Hypercalcemia	Autoimmune	Genetic/ hereditary (includes cystic fibrosis, etc.)	Anatomic causes (non-cancerous and cancerous)	Trauma	Viral	Other exclusions?	Was causality assessed? (i.e., did they conduct a formal assessment using a validated tool to determine the probability that the drug caused the pancreatitis?)	Causality assessment tool used	Probability	If done, provide detail and name of tool (e.g., Naranjo score) used to assess causality. If unclear, explain the ambiguity.	Did the authors discuss the mechanism by which the drug may have caused pancreatitis?	Mechanism data
7092		Deprez	1989	Belgium	PB/MT	34	Male	Crohn's dz/IBD/ulcerative colitis				No	5-ASA	Class Ia	5-ASA	5-ASA: Mesalazine	250mg/six times a day	2	weeks	1-30 d	77.4194				Yes - positive	Yes	Yes	Amylase and lipase		Yes	No		Yes	Yes	Yes	Yes	Yes							No				No
7099		Sachedina	1989	Canada	PB/MT	32	Female	Crohn's dz/IBD/ulcerative colitis				No	5-ASA	Class Ia	5-ASA	5-ASA:	800 mg/TID	48	hours	1-30 d	77.4194				No	Yes	Yes	Amylase	Serum amylase = 2.84 u.kat/L	Yes	No			Yes	Yes	Yes	Yes							No				No
7038		Fiorentini	1990	Italy	FY	19	Male	Crohn's dz/IBD/ulcerative colitis	-			No	5-ASA	Class Ia	5-ASA	5-ASA: coated with an acrylic resin (Asacol, Tillots Laboratories) a	1st episode 400-1600 mg/d- epidose with full results: 400 mg/d	22	days	1-30 d	77.4194				No	Yes	Yes	Amylase and lipase	Amylase was 543 IU/liter and lipase 4900 IU/liter	Yes	No	Yes	Yes	Yes	Yes	Yes	Yes							No				No
7038		Fiorentini	1990	Italy	FY	30	Male	Crohn's dz/IBD/ulcerative colitis	-			No	5-ASA	Class Ia	5-ASA	5-ASA: coated with an acrylic resin (Asacol, Tillots Laboratories) a	400-800 mg/d	5	days	1-30 d	77.4194				No	Yes	Yes	Lipase	427 IU/liter, lipase to 1570 IU/liter	Conducted but no positive findings	No	Yes	Yes	Yes	Yes	Yes	Yes							No				No
8226		Besseau	1991	France	DW	28	Female	Crohn's dz/IBD/ulcerative colitis				No	5-ASA	Class Ia	5-ASA	5-ASA:	2 g/d	19	days	1-30 d	77.4194				Yes - positive	Yes	No			Yes	No	Yes	Yes	Yes	Yes	Yes	Yes		Yes					No				No
8227		Hochain	1991	France	PB	41	Male	Crohn's dz/IBD/ulcerative colitis				No	5-ASA	Class Ia	5-ASA	Mesalazine	2g/day	22	days	1-30 d	77.4194				No	Yes	Yes	Amylase and lipase		Yes	No	Yes	Yes	Yes	Yes	Yes	Yes		Yes					No				Yes...speculated
7027		Tran	1991	France	FY	18	Male	Crohn's dz/IBD/ulcerative colitis				No	5-ASA	Class Ia	5-ASA	5-ASA: Mesalazine	4 g/d	17	days	1-30 d	77.4194				No	Yes	No			Yes	No	Yes	Yes	Yes	Yes	Yes	Yes						classical causes of AP was absent for our patient	No				No
8227		Hochain	1991	France	PB	26	Female	Crohn's dz/IBD/ulcerative colitis				No	5-ASA	Class Ia	5-ASA	Mesalazine	2g/day	10	days	1-30 d	77.4194				No	Yes	Yes	Amylase and lipase		Conducted but no positive findings	No		Yes		Yes	Yes								No				Yes...speculated
1145		Romero Castro	1991	Spain	DW	21	Female	Crohn's dz/IBD/ulcerative colitis				No	5-ASA	Class Ia	5-ASA	5-ASA:	400 mg QID	14	days	1-30 d	77.4194				Yes - positive	Yes	Yes	Amylase		Conducted but no positive findings	No		Yes	Yes	Yes	Yes	Yes							No				Yes...with reference(s)	The pathogenic mechanism of PA by 5-ASA is unknown, although it is suspected that it may be allergic (3,6), given its low incidence and the existence of a similar latency period in all cases of about fifteen days (2, 3,6), which is reduced to less than forty-eight hours when the 5-ASA is reintroduced. The small amount with which this drug is absorbed further supports this hypothesis.
6986		Erdkamp	1992	the Netherlands	FY/PB	35	Female	Crohn's dz/IBD/ulcerative colitis				No	5-ASA	Class Ia	5-ASA	Mesalamine	1500 mg/d (500mg/TID)	6	days	1-30 d	77.4194				Yes - positive	Yes	Yes	Amylase		Yes	No	Yes	Yes	Yes	Yes	Yes	Yes						Non smoker, no drugs	No				Yes...with reference(s)	The underlying mechanism remains a metter for speculation. The sulphapyridine component of sulphasalazine is nearly ompletely absorbed in the colon and there sseems to be a dose-dependent toxicity [2]. In contrast, the putative active 5-ASA moiety is poorly absorbed in the colon and a significant proportion is excreted unchanged by the feces. Up to 90% of the 5-ASA agents administered in a pure f…
6942		Radke	1993	Germany	PB/MT	12	Male	Crohn's dz/IBD/ulcerative colitis				No	5-ASA	Class Ia	5-ASA	5-ASA: Salofalk	4g/day (rectal-enema)	1	weeks	1-30 d	77.4194				No	Yes	Yes	Amylase and lipase	Serum amylase = 685 IU/L; Serum lipase = 768 IU/L	Yes	No	Yes		Yes	Yes	Yes						Yes	duodenal CD	No				No
4730		Debongnie	1994	Belgium	PB/MT	29	Female	Crohn's dz/IBD/ulcerative colitis				No	5-ASA	Class Ia	5-ASA	5-ASA AND Sulfasalazine	0.5 g/ TID (Mesalazine) & 3 g/day (Sulfasalazine)	7	weeks	>30 d	77.4194				No	Yes	Yes	Amylase and lipase		Yes	No	Yes	Yes	Yes	No	No								No				No
8132		Al-Zayani	1997	Bahrain	FY/PB	23	Female	Crohn's dz/IBD/ulcerative colitis	Hepatitis A		Hepatitis	No	5-ASA	Class Ia	5-ASA	5-ASA:	Initially 400 mg TID, upped to 800 mg TID 2 months before episode 5-ASA	1	years	>30 d	77.4194		2 months before episode		No	Yes	Yes	Amylase		Yes	No	Yes	Yes	Yes	Yes	Yes	Yes				Yes			Yes	Karch and Lasagna	Probable	Karch and Lasagna (probable)	No
1015		Fernandez	1997	Spain	PB/AB	34	Male	Crohn's dz/IBD/ulcerative colitis			primary sclerosing cholangitis	No	5-ASA	Class Ia	5-ASA	5-ASA: Mesalamine	3g/day	2	years	>30 d	77.4194				Yes - positive	Yes	Yes	Amylase and lipase	serum amylase=985U/L; serum lipase=6493U/L	Conducted but no positive findings	No	Yes	Yes		Yes	Yes				No				No				Yes...speculated
1015		Fernandez	1997	Spain	PB/AB	24	Female	Crohn's dz/IBD/ulcerative colitis				No	5-ASA	Class Ia	5-ASA	5-ASA:	3g/day	3	months	>30 d	77.4194				Yes - positive	Yes	Yes	Amylase and lipase		Conducted but no positive findings	No	Yes	Yes	Yes	Yes	Yes	Yes							No				Yes...speculated
970		Adachi	1999	Japan	FY	24	Female	Crohn's dz/IBD/ulcerative colitis				No	5-ASA	Class Ia	5-ASA	5-ASA:	1500 mg/d	9	days	1-30 d	77.4194				No	Yes	Yes	Lipase		Yes	No	Yes	Yes	Yes	Yes	Yes		Yes			Yes	Yes	hyperparathyroidism	No				No
6746		Decocq	1999	France	DW	29	Male	Crohn's dz/IBD/ulcerative colitis				No	5-ASA	Class Ia	5-ASA	5-ASA:	2 g/d	3	days	1-30 d	77.4194				Yes - positive	Yes	No			Yes	No	Yes	Yes	Yes	Yes	Yes	Yes					Yes		Yes	Begaud 1985: French Pharmacovigilance	Probable	French causality assessment (likely) C3S2	Yes...speculated
4555		Mari	1999	Spain	DW	23	Female	Crohn's dz/IBD/ulcerative colitis				No	5-ASA	Class Ia	5-ASA	5-ASA:	1.5 g/d	14	days	1-30 d	77.4194				Yes - positive	Yes	Yes	Amylase		Yes	No	Yes	Yes	Yes	Yes	Yes	Yes					Yes		No				Yes...with reference(s)	In relation to 5-ASA, the pathogenic mechanism of BP is unknown. It has been suggested that its sulfonainide component could be the cause of said effect given its structure similar to the sulfonamide component of the thiazide diuretics, which are a well-established cause of PA (2). However. It is considered that the most probable pathogenic mechanism is allergic. The poor absorption and rapid ons…
968		Eland	1999	The Netherlands	FY/AB	23	Female	Other	NR			No	5-ASA	Class Ia	5-ASA	5-ASA: Mesalazine	1500 mg/day	8	days	1-30 d	77.4194				No	Yes	Yes		Not specifically reported for any of the two	Unclear	Unclear	Yes	Unclear		Unclear	Unclear								Yes	Eland	Possible	Figure 1. Drug-associated acute pancreatitis: assessment of a causal relationship with the suspected drug in the absence of rechallenge data. TR, time relationship between first intake of the drug and onset of acute pancreatitis; Probable DIP: : 1) positive findings on ultrasound examination, 2) abdominal pain, and 3) elevated serum amylase or lipase.; Possible DIP: when other risk factors for ac…	Unclear
968		Eland	1999	The Netherlands	FY/AB	26	Female	Other	NR			No	5-ASA	Class Ia	5-ASA	5-ASA: Mesalazine	3000 mg/day	16	days	1-30 d	77.4194				No	Yes	Yes		No specifically reported for any of the two	Unclear	Unclear	Yes	Yes		Unclear	Unclear								Yes	Eland	Probable	Figure 1. Drug-associated acute pancreatitis: assessment of a causal relationship with the suspected drug in the absence of rechallenge data. TR, time relationship between first intake of the drug and onset of acute pancreatitis; Probable DIP: : 1) positive findings on ultrasound examination, 2) abdominal pain, and 3) elevated serum amylase or lipase.; Possible DIP: when other risk factors for ac…	Unclear
968		Eland	1999	The Netherlands	FY/AB	31	Female	Other	NR			No	5-ASA	Class Ia	5-ASA	5-ASA: Mesalazine	3000 mg/day	28	days	1-30 d	77.4194				No	Yes	Yes		No specifically reported for any of the two	Unclear	Unclear	Yes	Yes		Unclear	Unclear								Yes	Eland	Probable	Figure 1. Drug-associated acute pancreatitis: assessment of a causal relationship with the suspected drug in the absence of rechallenge data. TR, time relationship between first intake of the drug and onset of acute pancreatitis; Probable DIP: : 1) positive findings on ultrasound examination, 2) abdominal pain, and 3) elevated serum amylase or lipase.; Possible DIP: when other risk factors for ac…	Unclear
968		Eland	1999	The Netherlands	FY/AB	36	Male	Other	NR			No	5-ASA	Class Ia	5-ASA	5-ASA: Mesalazine	1500 mg/day	7	days	1-30 d	77.4194				No	Yes	Yes		No specifically reported for any of the two	Unclear	Unclear	Yes	Yes		Unclear	Unclear								Yes	Eland	Probable	Figure 1. Drug-associated acute pancreatitis: assessment of a causal relationship with the suspected drug in the absence of rechallenge data. TR, time relationship between first intake of the drug and onset of acute pancreatitis; Probable DIP: : 1) positive findings on ultrasound examination, 2) abdominal pain, and 3) elevated serum amylase or lipase.; Possible DIP: when other risk factors for ac…	Unclear
932		Paul	2000	India	PB/AB	10	Male	Crohn's dz/IBD/ulcerative colitis				No	5-ASA	Class Ia	5-ASA	5-ASA:	400mg/BID (after 5 months, increased dose to 800mg/BID)- symptoms after increase in dose.	1	days	1-30 d	77.4194				No	Yes	No	Amylase		Yes	No	Yes	Yes	Yes	Yes	Yes	Yes				Yes	Yes		No				Yes...with reference(s)
4263		Daniel	2003	France	PB/FY	29	Female	Crohn's dz/IBD/ulcerative colitis				No	5-ASA	Class Ia	5-ASA	5-ASA:	2g/day (oral) ad 1g/day (rectal-enema)	3	days	1-30 d	77.4194				No	Yes	Yes	Amylase and lipase		Conducted but no positive findings	No	Yes	Yes	Yes	Yes	Yes	Yes		Yes				No other meds	No				Yes...speculated
4263		Daniel	2003	France	PB/FY	36	Female	Crohn's dz/IBD/ulcerative colitis				No	5-ASA	Class Ia	5-ASA	5-ASA:	3g/day (oral)	3	weeks	1-30 d	77.4194				No	Yes	Yes	Amylase and lipase		Conducted but no positive findings	No	Yes		Yes	Yes	Yes	Yes		Yes				No other meds	No				Yes...speculated
4263		Daniel	2003	France	PB/FY	41	Male	Crohn's dz/IBD/ulcerative colitis				No	5-ASA	Class Ia	5-ASA	5-ASA:	4g/day (oral) and 1g/day (rectal-enema)	10	days	1-30 d	77.4194				No	Yes	Yes	Amylase and lipase		Yes	No	Yes	Yes	Yes	Yes	Yes	Yes		Yes				No other meds	No				Yes...speculated
6580		Toubanakis	2003	Greece	PB/MT	19	Male	Crohn's dz/IBD/ulcerative colitis				No	5-ASA	Class Ia	5-ASA	5-ASA: Mesalazine	2.4g/day decreased to 1.2g/day one month later (Mesalazine)	1	years	>30 d	77.4194				Yes - positive	Yes	Yes	Amylase and lipase		Yes	No				Yes	Yes						Yes		No				No
758		Inoue	2005	Japan	PB/FY	40	Male	Crohn's dz/IBD/ulcerative colitis				No	5-ASA	Class Ia	5-ASA	5-ASA: Mesalazine (5-ASA)	3000 mg/day	4	months	>30 d	77.4194				No	Yes	Yes	Amylase and lipase	Serum amylase= 1596 IU/L ; Lipase=2117 IU/L	Yes	No	Yes	Yes		Yes	Yes								No				No
57		Arai	2011	Japan	FY	26	Male	Crohn's dz/IBD/ulcerative colitis	Pancolitic ulcerative colitis (UC)			No	5-ASA	Class Ia	5-ASA	5-ASA: Mesalazine (time-dependent)	4,000 mg/day	1	months	1-30 d	77.4194				Yes - positive	Yes	Yes	Amylase	serum amylase (792 IU/l)	Yes	No				No	No								No			(refers to Mallory and Kern but not further described)	Yes...with reference(s)
2010		Asma	2014	Tunisia	PB/AB	33	Male	Crohn's dz/IBD/ulcerative colitis				No	5-ASA	Class Ia	5-ASA	5-ASA: Mesalamine (5- aminosalicylic acid)	2g/day for 18 months, then raised to 4g/day 2 days before AP	18	months	>30 d	77.4194				No	Yes	Yes	Amylase and lipase		Yes	No		Yes		Yes	Yes								No				No
19011	2019 update	Meczker	2018	Hungary	DW	31	Female	Crohn's dz/IBD/ulcerative colitis	Mitral valve prolapse and pulmonary resection to cure multiple episodes of pneumothorax			No	5-ASA	Class Ia	5-ASA	5-ASA	2000 mg/day	30	days	1-30 d	77.4194				Yes - positive	Yes	Yes	Lipase	1455 IU/L	Conducted but no positive findings	No	Yes	Yes	Yes	Yes	Yes	Yes		Yes	Yes	Yes	Yes	Smoking, ERCP, vascular disease, extraintestinal manifestation of IBD	Yes	Naranjo	Probable	Score of 8	No
7167		Bank	1984	South Africa	PB/MT	34	Male	Crohn's dz/IBD/ulcerative colitis				No	6-MP	Class Ia	6-MP	6-mercaptopurine	125mg/day	16	days	1-30 d	83.3333				Yes - positive	Yes	Yes	Amylase	Serum amylase= 1177IU/L	Conducted but no positive findings	No	Yes	Yes	Yes	Yes	Yes	Yes				Yes		history of duodenal ulcer, history of pancreatitis, hypparathyroidism,	No				No
7167		Bank	1984	South Africa	PB/MT	37	Female	Crohn's dz/IBD/ulcerative colitis				No	6-MP	Class Ia	6-MP	6-mercaptopurine	75mg/day	21	days	1-30 d	83.3333				Yes - positive	Yes	Yes	Amylase	admission serum amylase = 1839 IU/liter; rechallenge serum amylase = 3448 IU/liter	No imaging conducted	No	Yes	Yes	Yes	Yes	Yes	Yes				Yes		history of duodenal ulcer, history of pancreatitis, hypparathyroidism,	No				No
4801		Cappell	1989	USA	PB/MT	38	Male	Crohn's dz/IBD/ulcerative colitis				No	6-MP	Class Ia	6-MP	6- mercaptopurine	50mg/day (7 days) increased to 100mg/day (10 days)	17	days	1-30 d	83.3333				Yes - positive	Yes	Unclear--elevated but normal limit not reported	Amylase and lipase	Lipase = 146 IU/L	Yes	No	Yes	Yes		Yes	Yes	Yes							No				No
7052		Targarona	1990	Spain	DW	40	Female	Other	Lymphoma: Lymphoblastic lymphoma			No	6-MP	Class Ia	6-MP	6-mercaptopurine	50 mg/d	6	months	>30 d	83.3333				No	Yes	Yes	Amylase and lipase		Conducted but no positive findings		No	Yes	Yes	Unclear	Unclear	Yes							No				Yes...speculated
8224		Nogueira Soriano	1991	Spain	DW	19	Female	Crohn's dz/IBD/ulcerative colitis				No	6-MP	Class Ia	6-MP	6-mercaptopurine	75 mg/d	1	months	1-30 d	83.3333				Yes - positive	Yes	No			Yes	No				Yes	Yes								No				Yes...speculated
19339	2019 update	Eddoukani	2016	Morocco	DW	44	Female	Crohn's dz/IBD/ulcerative colitis				No	6-MP	Class Ia	6-MP	6-mercaptopurine	1.5 mg/kg/d	3	weeks	1-30 d	83.3333				No	Yes	Yes	Lipase		Yes	No		Yes	Yes	Yes	Yes	Yes	Yes						No				Yes	Le mécanisme des PA sous immunosuppresseur n’est pas clair, cependant, plusieurs hypothèses avancent la probabilité d’un mécanisme direct ou immunoallergique [2,3].
7260		Gilmore	1977	UK	PB/MT	31	Female	Hepatitis				Yes	Acetominophen	Class Ia	Acetaminophen	Acetominophen: Paracetamol (Panadol)	60g (120 tabs)	18	hours	<24 h	44.4444				No	Yes	Yes	Amylase	Serum amylase= 1440 IU/L	No imaging conducted	Yes	No	Yes		Yes	Yes	Yes							No				No
7259		Coward	1977	UK	PB/MT	41	Female	Other	Suicide/overdose			Yes	Acetominophen	Class Ia	Acetaminophen	Acetominophen: Paracetamol (Panadol)	25g (50 tabs)	48	hours	1-30 d	44.4444				No	Yes	Yes	Amylase	serum amylase = 1250 IU	Conducted but no positive findings	No	Yes	Yes		Yes	Yes	Yes							No				No
8265		Anderson	1985	UK	PB/FY	47	Male	Other	Pain: severe headache		Cholecystectomy	Unclear	Acetominophen	Class Ia	Acetaminophen	Acetominophen: Paracetamol	6 and 7.5 g (two episodes)	24	hours	1-30 d	44.4444				Yes - positive	Yes	Yes	Amylase	2079 IU/l	Conducted but no positive findings	No	Yes	Yes		Yes	Yes								No			evidence of positive rechallenge and absence of alcohol or gallsone risk factors (not cited)	No
8265		Anderson	1985	UK	PB/FY	48	Female	Other	Pain: Immune disorder: RA		Cholecystectomy, Immune disorder: RA	No	Acetominophen	Class Ia	Acetaminophen	Acetominophen: Paracetamol	5 g	24	hours	1-30 d	44.4444				Yes - positive	Yes	Yes	Amylase	1725 IU/L	No imaging conducted	No	Yes	Yes		Yes	Yes								No			evidence of positive rechallenge and absence of alcohol or gallsone risk factors (not cited)	No
1221		Caldarola	1986	USA	PB/AB	19	Male	Other	Suicide/overdose			Yes	Acetaminophen	Class Ia	Acetaminophen	Acetaminophen	500mg x 50 tabs	21	hours	<24 h	44.4444				No	Yes	No			No imaging conducted	Yes	Unclear	Yes		Yes	Yes							reflux of duodenal contents, bacterial invasion.	No				Yes...with reference(s)
1159		Mofenson	1991	USA	PB/AB	34	Female	Other	Suicide/overdose			Yes	Acetaminophen	Class Ia	Acetaminophen	Acetaminophen: Axotal (composed of acetaminophen- 325mg, butalbital, 50mg, and caffeine 40mg)	30-40 tabs	36	hours	1-30 d	44.4444				No	Yes	Yes	Amylase and lipase		Yes	No	Yes			Yes	Yes							other drugs, drug abuse, smoking	No				Yes...with reference(s)
59		Fernandes	2009	UK	FY	17	Female	Other	Suicide/overdose			Yes	Acetominophen	Class Ia	Acetaminophen	Acetominophen: Paracetamol	30×500 mg paracetamol tablets	3	hours	<24 h	44.4444				No	Yes	Yes	Amylase	amylase 529 U/litre	Yes	No	Yes	Yes	Yes	Yes	Yes					Yes		the toxicology screen was negative. γ-Glutamyl transpeptidase was also not elevated; The lipid profile did not show any evidence of hyperlipidaemia. Rubella serology was normal, anti-nuclear antibody and anti-neutrophil cytoplasmic antibody were both negative. There was no history of trauma or foreign travel. The family history was unremarkable and there was nothing to suggest any evidence for cy…	Yes	Naranjo	Likely	According to the Naranjo adverse drug reaction probability scale, it is likely that the pancreatitis was induced by the paracetamol ingestion.	No
569		Igarashi	2009	Japan	PB/FY	35	Female	Other	Suicide/overdose: Depression, Stress, Severe metabolic acidosis			Yes	Acetaminophen	Class Ia	Acetaminophen	Acetaminophen: Naron (contains acetaminophen- 265mg in 2 tablets)	Unclear (taking 30-40 tabs/day starting November 2004- 132.5mg of acetaminohen per tablet)	1	years	>30 d	44.4444				Yes - positive	Yes	Yes	Amylase		Yes	No	Yes	Yes	Yes	Yes	Yes	Yes	Yes						No				Yes...with reference(s)
261		Cavanaugh	2014	USA	FY	19	Female	Other	Dysmenorrhea			Yes	Acetaminophen	Class Ia	Acetaminophen	Acetaminophen	78 to 120 grams total (5 tablets every hour for two days)	40	days	>30 d	44.4444				No	Yes	Yes	Amylase and lipase	amylase 202 U/L, and lipase 1018 U/L	Yes	No	Yes		Yes	Yes	Yes						Yes		No			Badalov et al identified 120 drugs that have been implicated in the literature as causing pancreatitis,2 and amongst this list, the only drug used by our patient was acetaminophen.	Yes...with reference(s)
2576		Hoyte	2012	USA	PB/AB	55	Male	Other	Aspirin-exacerbated respiratory disease (AERD), chronic sinusitis and nasal polyposis, adult-onset asthma, sensitivity to aspirin and other NSAIDs, gastroesophageal reflux disease			No	NSAID	Class III	Acetylsalicylic acid	Acetylsalicylic acid	325mg	1	days	1-30 d	66.6667				No	Yes	Yes	Lipase		Yes	No	Yes	Yes	Yes	No	No	Yes					Yes	drugs	No				Yes...with reference(s)
2576		Hoyte	2012	USA	PB/AB	74	Female	Other	Aspirin-exacerbated respiratory disease (AERD)			No	NSAID	Class III	Acetylsalicylic acid	Acetylsalicylic acid	650mg/BID	4	days	1-30 d	66.6667				No	Yes	Yes	Lipase		Conducted but no positive findings	No		Yes		No	No								No				Yes...with reference(s)
175		Shirota	2015	Japan	FY	20	Female	Other	Suicide/overdose			Yes	NSAID	Class III	Acetylsalicylic acid	Acetylsalicylic acid	66 g	1	hours	<24 h	66.6667				No	No	Yes	Amylase	712 IU/L	Yes	Yes				Yes	Yes						Yes		No				No
3722		Weber	2008	France	PB/AB	71	Male	Hepatitis	Liver disease. Liver transplant patient		Cholecystectomy	No		Class Ic	Adefovir dipivoxil	Adefovir dipivoxil	10mg/day, reduced to 10mg/every other day	7	days	1-30 d					No	Yes	Yes	Amylase		Yes	No	Yes	Yes	Yes	Yes	Yes	Yes					Yes		No			Ranson's score (3/5)	Yes...speculated
6040		Muzaffar	2016	USA	PB/MT	54	Female	Other	Cancer: Breast cancer: HER-2 positive metastatic breast cancer			No		Class IV	Ado-Trastuzumab emtansine (T-DM1) (Kadcyla)	Ado-Trastuzumab emtansine (T-DM1) (Kadcyla)	3.6 mg/kg q 3 weeks.	3	days	1-30 d		q3w, only received 1 dose			No	Yes	Yes	Lipase		Yes	No	Yes	Yes		Yes	Yes							herbs	Yes	Naranjo	Probable	Naranjo's Scale= 6 (probable)	No
7330		Jain	2016	USA	FY/PB	59	Male	Diabetes	HTN (hypertension), hepatitis C, benign prostatic hypertrophy		Cholecystectomy, HCV	No	Oral hypoglycemic: GLP-1 receptor agonist	Class IV	Albiglutide	Albiglutide	30-50 mg/week subcutaneous	4	weeks	1-30 d					No	Yes	Yes	Lipase		Conducted but no positive findings	No	Yes	Yes	Yes	Unclear	Unclear	Yes	Yes					Smoking	Yes	Naranjo	Probable	Naranjo score of 5; probable DIP	Yes...with reference(s)
968		Eland	1999	The Netherlands	FY/AB	33	Female	Other	NR			No		Class IV	Alendronate	Alendronate	10 mg/day	21	days	1-30 d					No	Yes	Yes		No specifically reported for any of the two	Unclear	Unclear	Unclear	No		Unclear	Unclear								Yes	Eland	Possible	Figure 1. Drug-associated acute pancreatitis: assessment of a causal relationship with the suspected drug in the absence of rechallenge data. TR, time relationship between first intake of the drug and onset of acute pancreatitis; Probable DIP: : 1) positive findings on ultrasound examination, 2) abdominal pain, and 3) elevated serum amylase or lipase.; Possible DIP: when other risk factors for ac…	No
6904		Domingo	1994	Spain	PB/MT	40	Female	Other	Unclear - prescribed amineptine			No		Class IV	Amineptine	Amineptine	300mg/day	3	weeks	1-30 d					No	Yes	Unclear--elevated but normal limit not reported	Amylase	Serum amylase= 310 IU/L	Yes	No	Yes	Yes		Yes	Yes						Yes		No				No
4635		Bosch	1997	Spain	PB/MT	46	Female	Other	Cardiac: Atrial fibrillation secondary to newly diagnosed rheumatic mitral stenosis.			No	Antiarrhythmic	Class Ib	Amiodarone	Amiodarone	loading dose: 800mg/day for 1 week, 400mg/day for next 3 weeks, maintennce dose of 200mg or less/day	4	days	1-30 d	100				Yes - positive	Yes	Yes	Amylase and lipase	Serum Amylase = 1480 U/Ml; Lipase = 946 U/Ml	Conducted but no positive findings	No	Yes			Yes	Yes						Yes		No				No
793		Famularo	2004	Italy	PB/AB	80	Male	Other	Cardiac: Congesitve heart failure. History of hypertension, a thyroid goitre, permanent atrial fibrillation.			No	Antiarrhythmic	Class Ib	Amiodarone	Amiodarone	Loading doses: 600mg for 7 days, 400 mg for 14 days, 200 mg/day for maintenance. Felt symptoms on day 5, on 600mg/day.	5	days	1-30 d	100				No	Yes	Yes	Amylase and lipase		Yes	No	Yes	Yes		No	No						Yes	"any other risk factor commonly associated with pancreatitis"	Yes	Naranjo	Probable	Naranjo Probablity Scale (probable)	Yes...with reference(s)
686		Chen	2007	China	PB/FY	66	Female	Other	Cardiac: Paroxysmal atrial fibrillation. History of rhematic heart disease involving mitral and aortic valves (received aortic and mitral valve replacements), tacharrhythmia, sick sinus syndrome, exertional dyspnea and orthopnea with the severity of New York Heart Association function class II, had a total hysterectomy and bilateral salpingo-oophorectomy.		Cholecystectomy	No	Antiarrhythmic	Class Ib	Amiodarone	Amiodarone	200mg/day (reduced to 100mg/day 1 month prior to admission)	1	months	1-30 d	100				No	Yes	Unclear--elevated but normal limit not reported	Amylase and lipase	Serum amylase = 109 U/L??	Yes	No	Yes	Yes	Yes	Yes	Yes							smoking, hypertension, diabetes, chronic hepatitis, exposure to toxic chemicals, travel overseas.	No			Because no causal factor for pancreatitis was found after the initial work-up, acute pancreatitis induced by amiodarone was suspected. (9)	Unclear
8168		Galindo	1995	Spain	DW	25	Male	Other	Bacterial infection: Pharyngitis			No	Antibiotic: Penicillin and derivatives	Class Ic	Amoxicillin/clavulinic acid	Amoxicillin/clavulinic acid	500/125 mg TID x 6 days	7	weeks	>30 d	0				No	Yes	Yes	Amylase and lipase		Yes	No	Yes	No		Yes	Yes		Yes				Yes	Parasites and stool cultures, toxo, Q fever, lepto, legionella, salmonella, brucella	No				Yes...with reference(s)	However, the mechanism of pancreatic toxicity associated with the administration of amox/CA could result from the historical injury caused by free oxygen radicals produced in the liver and transported by the biliary system to the pancreas (20). This mechanism has also been suggested to explain hepatic and pancreatic toxicity caused by tetracyclines or paracetamol (21). The mechanism of [hepatic] …
19039	2019 update	Chams	2018	USA	DW	58	Male	Other	Hypothyroidism			No	Antibiotic: Penicillin and derivatives	Class Ic	Amoxicillin/clavulinic acid	Amoxicillin/clavulinic acid	875 mg BID	9	days	1-30 d	0				No	Yes	Yes	Amylase and lipase		Yes	No	Yes	Yes	Yes	Yes	Yes	Yes	Yes	Yes	Yes	Yes	Yes	No ERCP	No				No
7121		Hanline	1987	USA	FY	73	Female	Other	Bacterial infection: stroke; Escherichia coli			No	Antibiotic: Penicillin and derivatives	Class Ib	Ampicillin	Ampicillin	4 g/d IV	6	days	1-30 d					Yes - positive	Yes	Yes	Amylase		Conducted but no positive findings	No	Yes	Yes		Yes	Yes								No				No
6463		Lee	2006	China	PB/MT	50	Female	Other	Solid organ transplant: Kidney transplant due to end stage renal disease (acute rejection)	Yes		No		Class Ib	Antilymphocyte globulin (ALG)	Antilymphocyte globulin (ALG)	10mg/kg/day	2	days	1-30 d					Yes - positive	Yes	Yes	Amylase and lipase		Yes	No				Yes	Yes						Yes	leucopenia,hepatitis, esophagi - tis or colitis	No				Yes...with reference(s)
19151	2019 update	Mahdi	2018	Oman	DW	34	Male	Other	Malaria (P. faciparum)		Malaria	No		Class Ic	Artesunate	Artesunate	2.4 mg/kg IV BID	8	days	1-30 d					No	Yes	Yes	Amylase		Yes	No	Yes	Yes	Yes	Yes	Yes	Yes				Yes	No		Yes	Naranjo	Probable	Score of 7…but perhaps the same score could have been achieved for other drugs that the patient was on?	No	Gave a general list of possible mechanisms that I didn't copy and paste…
6714		Belaiche	2000	France	FY	63	Male	Hyperlipidemia	residual angina following MI; Hypercholesteromia type II		Hypercholesterolemia (type II)	No	Lipid lowering: statin	Class Ic	Atorvastatin	Atorvastatin	1 capsule/d ?	8	hours	<24 h	66.6667				No	Yes	Yes	Lipase		Conducted but no positive findings	No	Yes	Yes	No	Yes	Yes	Yes							No				No
3284		Prajapati	2010	India	PB/AB	58	Male	Hyperlipidemia	Hyperlipidemia			No	Lipid lowering: statin	Class Ic	Atorvastatin	Atorvastatin	10mg/day	6	months	>30 d	66.6667				No	Yes	Yes	Amylase		Yes	No	Yes	Yes	Yes	Yes	Yes	Yes		Yes		Yes		surgical cause, history of pancreatic disease, addiction	Yes	Naranjo, WHO	Probable, Probable	WHO-UMC criteria: probable; Naranjo's score: 7 (probable), Modified Hartwig and Siegel's Scale: severe; Modified Schumock and Thornton criteria: not preventable	No
2986		Deshpande	2011	India	PB/AB	53	Female	Hyperlipidemia	Hyperlipidemia: Mild dyslipidemia			No	Lipid lowering: statin	Class Ic	Atorvastatin	Atorvastatin	10mg/day	1.5	months	>30 d	66.6667				No	Yes	Yes	Amylase and lipase		Yes	No	Yes	Yes	No	Yes	Yes			Yes		Yes		history of hypertension, diabetes, TB, bronchial asthma, no weight loss, abdominal surgery	Yes	Naranjo, WHO	Probable, C-2	Naranjo Scale=probable (score of 7); WHO probability: C-2 category; Hartwig scale: moderate (level 4(b))	Yes...with reference(s)
8135		Yutsudo	1997	Japan	PB/MT	49	Male	Other	APL: Acute Promyelocytic Leukemia (APL)			No		Class Ia	ATRA	All-trans retinoic acid (Tretinoin)	45mg/m^2/day	20	weeks	>30 d	66.6667				No	Yes	Unclear--elevated but normal limit not reported	Amylase and lipase	Lipase= 115 IU/L; Serum amylase= 261 IU/L	Yes	No				Yes	Yes								No				No
6649		Abou Chacra	2001	Liban	FY/PB	48	Male	Hyperlipidemia	Acute promyelocytic leukemia, coronary artery bypass grafting, hypercholestrolemia		Hypercholesterolemia	No		Class Ia	ATRA	All-trans-retinoic acid (ATRA)	100 mg/d	15	days	1-30 d	66.6667				Yes - negative	Yes	Yes	Amylase and lipase		Yes	No		Yes	No	No	No								No				Yes...with reference(s)	Hypertriglyceridemia is a commonly reported side effect of ATRA (20 to 79% of casse depending on the study) [1,2] and has been associated with cerebral and cerebellar infarction [3], as well as acute pancreatitis [2].
3911		Teng	2005	China	PB/AB	45	Male	Other	APL: Acute Promyelocytic Leukemia (APL)			No		Class Ia	ATRA	All-trans-retinoic acid (ATRA)	45mg/m^2/day	2	weeks	1-30 d	66.6667				Yes - positive	Yes	Yes	Lipase		Yes	No	Yes	Yes	Unclear	Yes	Yes							hypertension, diabetes	No			Ranson's score=1	Yes...with reference(s)
6116		Peron	2014	France	PB/MT	29	Female	Other	Cancer: Renal cell carcinoma	Yes		No		Class Ic	Axitinib	Axitinib	5mg/ BID increased to 7mg/BID after 14 days	4	months	>30 d	100				No	Yes	No	Lipase		Yes	No	Yes	Yes	Yes	Yes	Yes	Yes			Yes			smoking, history of chronic illness	No				Yes...with reference(s)
120		Kitamura	2015	Japan	FY	63	Male	Other	Cancer: Stage IV Renal Cell Carcinoma	Yes		No		Class Ic	Axitinib	Axitinib	10 mg/d	296	days	>30 d	100				No	Yes	Yes	Amylase and lipase		Conducted but no positive findings	No	Yes	Yes		Yes	Yes								No			Feng et al (citation #6) Acute pancreatitis is diagnosed in patients fulfilling at least two of the following criteria: (i) severe abdominal pain, (ii) serum amylase and lipase elevation to three times greater than the upper limit of normal, and (iii) characteristic findings on contrast-enhanced computed tomography	Yes...with reference(s)
7257		Paloyan	1977	USA	FY/PB	19	Male	Crohn's dz/IBD/ulcerative colitis	Granulomatous ileocolitis			No		Class Ia	Azathioprine	Azathioprine	100 mg/day	20	days	1-30 d	82.7586				Yes - positive	Yes	Unclear--elevated but normal limit not reported	Amylase	Urinary amylase determinations as high as 57,000 IU/24 hr were noted. Peritoneal fluid obtained at the time of the operation contained 6000 IU amylase/100 cc.	No imaging conducted	Yes	Yes	Yes		Yes	Yes								No				No
1287		Isenberg	1978	USA	PB/AB	13	Male	Crohn's dz/IBD/ulcerative colitis	co-existent chronic active hepatitis		Hepatitis	No		Class Ia	Azathioprine	Azathioprine	50mg/day	3	weeks	1-30 d	82.7586				Yes - positive	Yes	Yes	Amylase		No imaging conducted	No	Yes			Yes	Yes								No				Yes...with reference(s)
7233		Herskowitz	1979	USA	PB/MT	34	Female	Other	SLE: Systemic lupus erythematosus		Immune disorder: SLE	No		Class Ia	Azathioprine	Azathioprine	50mg/BID	1	years	>30 d	82.7586				No	Yes	Yes	Amylase		No imaging conducted	No	Yes	Yes		Yes	Yes						Yes	history of peptic ulcer, jaundice, melena	No				Yes...with reference(s)
7165		Guillaume	1984	Switzlerland	PB/MT	22	Male	Hepatitis				No		Class Ia	Azathioprine	Azathioprine	50mg/day	27	days	1-30 d	82.7586				Yes - positive	Yes	Yes	Lipase		Yes	No	Unclear	Yes		Yes	Yes						Yes	history of peptic ulcer	No				Yes...with reference(s)
7050		Roblin	1990	France	FY	40	Female	Crohn's dz/IBD/ulcerative colitis	RA		Immune disorder: RA	No		Class Ia	Azathioprine	Azathioprine	100 mg/d	48	hours	1-30 d	82.7586				No	Yes	Yes	Amylase		Yes	No		Yes		Unclear	Unclear						Yes		No				Yes...with reference(s)	The mechanism of this complication appears immunoallergic [7], thus distinct from that of the pancreatitis observed during corticotherapy, which are readily severe and independent of the dosage and the duration of the treatment. In some cases, the combination of corticosteroids may increase the risk of pancreatitis with AZT [6].
6835		Echarri	1996	Spain	DW	36	Female	Crohn's dz/IBD/ulcerative colitis				No		Class Ia	Azathioprine	Azathioprine	100 mg/day	18	days	1-30 d	82.7586				No	Yes	Yes	Amylase and lipase		Conducted but no positive findings	No	Yes	Yes	Yes	Yes	Yes	Yes							No				Yes...with reference(s)	The rapid disappearance of the symptoms after drug withdrawal, as well as all these characteristics, remind the pattern or allergic model, either by a mechanism of type III hypersensitivity (by production of antibodies against the drug) or type IV (cell type immune response) ); despite the lack of association of eosinophilia or skin rash (3,5).
6186		Aissaoui	1996	France	PB	33	Male	Crohn's dz/IBD/ulcerative colitis				No		Class Ia	Azathioprine	Azathioprine	100mg/day	3	days	1-30 d	82.7586				Yes - positive	Yes	Yes	Amylase		Yes	No				Yes	Yes								No				Yes...with reference(s)	Dose-dependent and immunoallergic mechanisms were proposed [3].
1055		Tragnone	1996	Italy	PB/AB	32		Crohn's dz/IBD/ulcerative colitis				No		Class Ia	Azathioprine	Azathioprine	100mg/day	9	days	1-30 d	82.7586				No	Yes	No	Amylase		No imaging conducted	Yes				Yes	Yes								No				Unclear
1055		Tragnone	1996	Italy	PB/AB	33	Male	Crohn's dz/IBD/ulcerative colitis				No		Class Ia	Azathioprine	Azathioprine	100mg/day	12	days	1-30 d	82.7586				No	Yes	Yes	Lipase		Yes	No				Yes	Yes								No				Unclear
974		Velicia	1999	Spain	DW	22	Female	Crohn's dz/IBD/ulcerative colitis				No		Class Ia	Azathioprine	Azathioprine	50 mg/d	6	days	1-30 d	82.7586				Yes - positive	Yes	Yes	Lipase		Conducted but no positive findings			Yes	Yes	Yes	Yes	Yes							No				Yes..with refs
964		Siwach	1999	India	DW/FY	48	Male	Other	Immune disorder: Glomerulonephritis: Chronic renal failure due to glomerulonephritis, renal transplant with no rejection or infeciton	Yes	Immune disorder: Glomerulonephritis: Chronic renal failure due to glomerulonephritis, renal transplant with no rejection or infeciton	No		Class Ia	Azathioprine	Azathioprine	75 mg/day	13	months	>30 d	82.7586				Yes - positive	Yes	Yes	Amylase	Amylase = 320 Somogyi units/dl	Yes	Yes	Yes	Yes	Yes	Yes	Yes	Yes					Yes		No				Yes...with reference(s)
968		Eland	1999	The Netherlands	FY/AB	27	Female	Other	NR			No		Class Ia	Azathioprine	Azathioprine	100 mg/day	15	days	1-30 d	82.7586				No	Yes	Yes		No specifically reported for any of the two	Unclear	Unclear	Unclear	Unclear		Unclear	Unclear								Yes	Eland	Possible	Figure 1. Drug-associated acute pancreatitis: assessment of a causal relationship with the suspected drug in the absence of rechallenge data. TR, time relationship between first intake of the drug and onset of acute pancreatitis; Probable DIP: : 1) positive findings on ultrasound examination, 2) abdominal pain, and 3) elevated serum amylase or lipase.; Possible DIP: when other risk factors for ac…	Yes...with reference(s)
968		Eland	1999	The Netherlands	FY/AB	42	Female	Other	NR			No		Class Ia	Azathioprine	Azathioprine	50 mg/day	10	days	1-30 d	82.7586				Yes - positive	Yes	Yes		No specifically reported for any of the two	Unclear	Unclear	Unclear	Yes		Unclear	Unclear								Yes	Eland	Definite	Figure 1. Drug-associated acute pancreatitis: assessment of a causal relationship with the suspected drug in the absence of rechallenge data. TR, time relationship between first intake of the drug and onset of acute pancreatitis; Probable DIP: : 1) positive findings on ultrasound examination, 2) abdominal pain, and 3) elevated serum amylase or lipase.; Possible DIP: when other risk factors for ac…	Yes...with reference(s)
968		Eland	1999	The Netherlands	FY/AB	58	Female	Other	NR			No		Class Ia	Azathioprine	Azathioprine	75 mg/day	19	days	1-30 d	82.7586				Yes - positive	Yes	Yes		No specifically reported for any of the two	Unclear	Unclear	Unclear	Yes		Unclear	Unclear								Yes	Eland	Definite	Figure 1. Drug-associated acute pancreatitis: assessment of a causal relationship with the suspected drug in the absence of rechallenge data. TR, time relationship between first intake of the drug and onset of acute pancreatitis; Probable DIP: : 1) positive findings on ultrasound examination, 2) abdominal pain, and 3) elevated serum amylase or lipase.; Possible DIP: when other risk factors for ac…	Yes...with reference(s)
968		Eland	1999	The Netherlands	FY/AB	39	Female	Other	NR			No		Class Ia	Azathioprine	Azathioprine	50 mg/day	25	days	1-30 d	82.7586				No	Yes	Yes		No specifically reported for any of the two	Unclear	Unclear	Yes	Yes		Unclear	Unclear								Yes	Eland	Probable	Figure 1. Drug-associated acute pancreatitis: assessment of a causal relationship with the suspected drug in the absence of rechallenge data. TR, time relationship between first intake of the drug and onset of acute pancreatitis; Probable DIP: : 1) positive findings on ultrasound examination, 2) abdominal pain, and 3) elevated serum amylase or lipase.; Possible DIP: when other risk factors for ac…	Yes...with reference(s)
4086		Alexander	2004	Australia	PB/FY	31	Male	Crohn's dz/IBD/ulcerative colitis				No		Class Ia	Azathioprine	Azathioprine	50mg/day, increased to 100mg/day 4 weeks later	30	days	1-30 d	82.7586				No	Yes	Yes	Amylase and lipase	Amylase=894 U/L; Lipase=6502 U/L (It seems like the threshold was 0–300 U/L)	No imaging conducted	No				Yes	Yes								No				No
4086		Alexander	2004	Australia	PB/FY	54	Male	Crohn's dz/IBD/ulcerative colitis				No		Class Ia	Azathioprine	Azathioprine	150mg/day	4	weeks	1-30 d	82.7586				Yes - positive	Yes	Yes	Amylase and lipase	Amylase=400 U/L; Lipase=5100 U/L (0–300 U/L)	Conducted but no positive findings	No				Yes	Yes								No				No
758		Inoue	2005	Japan	PB/FY	29	Male	Crohn's dz/IBD/ulcerative colitis				No		Class Ia	Azathioprine	Azathioprine	50 mg/day	4	months	>30 d	82.7586				No	Yes	Yes	Amylase and lipase	Serum amylase=647 IU/L; Lipase= 2634 IU/L	Conducted but no positive findings	No	Yes	Yes		Unclear	Unclear								No				No
538		Fernandez Lison	2010	Spain	FY	35	Female	Crohn's dz/IBD/ulcerative colitis	rhinoconjunctivitis and bronchial asthma due to pollen			No		Class Ia	Azathioprine	Azathioprine	150 mg/d	7	days	1-30 d	82.7586				No	Yes	Unclear--elevated but normal limit not reported	Amylase	amylase 508 IU / l; amylase in urine 630 IU / l.	Yes	No		Yes		No	No		Yes		Yes				Yes	Karch and Lasagna	Probable	modified Karl-Lasagna causality algorithm (probable)	No
2902		Venkatesh	2011	USA	PB/AB	51	Male	Hepatitis	Co-existing autoimmune pancreatitis		Pancreatitis (autoimmune)	No		Class Ia	Azathioprine	Azathioprine	2mg/kg	2	weeks	1-30 d	82.7586				No	Yes	Unclear--elevated but normal limit not reported	Amylase and lipase	NR ("elevated amylase and lipase")	Yes	No	Yes	Yes		Yes	Yes		No					cigarette smoking	No				No
2607		Lai	2012	China	PB/AB	57	Male	Other	Acne/skin disease: Eczema: Chronic atopic eczema			No		Class Ia	Azathioprine	Azathioprine	100mg/day	2	weeks	1-30 d	82.7586				No	Yes	Yes	Lipase		Yes	No	Yes	Yes	Yes	Yes	Yes	Yes	Yes		Yes	Yes	Yes	drug allergies, contact with anmails or travel history to tropical areas previous 3 months, steroids	No				No
313		Ledder	2013	Australia	FY	11	Female	Crohn's dz/IBD/ulcerative colitis	-			No		Class Ia	Azathioprine	Azathioprine	25-75 mg/d	17	days	1-30 d	82.7586		Within 3 days of increased dose		No	Yes	Yes	Amylase and lipase		Yes	No	Yes			Yes	Yes							None of the patients in this series had a family history of recurrent pancreatitis, and none had previous or subsequent history of AP. None of these patients had any evidence of liver disease	No				Yes...speculated
313		Ledder	2013	Australia	FY	13	Female	Crohn's dz/IBD/ulcerative colitis	-			No		Class Ia	Azathioprine	Azathioprine	25-75 mg/d	17	days	1-30 d	82.7586		Within 3 days of increased dose		No	Yes	Yes	Lipase	lipase measured at 934 IU/L (normal range is 8–57) in which case this patient's case is not eligible for our review	No imaging conducted	No	Yes			Yes	Yes							None of the patients in this series had a family history of recurrent pancreatitis, and none had previous or subsequent history of AP. None of these patients had any evidence of liver disease	No				Yes...speculated
313		Ledder	2013	Australia	FY	13	Male	Crohn's dz/IBD/ulcerative colitis	-			No		Class Ia	Azathioprine	Azathioprine	50 mg/d	3	weeks	1-30 d	82.7586				No	Yes	Yes	Lipase	amylase of 158 U/L and lipase of 829 IU/L (according to previous case the normal range for lipase is 8–57, normal for amylase 36–128)	Yes	No	Yes			Yes	Yes							None of the patients in this series had a family history of recurrent pancreatitis, and none had previous or subsequent history of AP. None of these patients had any evidence of liver disease	No				Yes...speculated
313		Ledder	2013	Australia	FY	14	Male	Crohn's dz/IBD/ulcerative colitis	-			No		Class Ia	Azathioprine	Azathioprine	25 MG/D	2	weeks	1-30 d	82.7586				No	Yes	Yes	Lipase	amylase level of 226 IU/L and lipase of 876 U/L (according to previous case the normal range for lipase is 8–57, normal for amylase 36–128)	No imaging conducted	No	Yes			Yes	Yes							None of the patients in this series had a family history of recurrent pancreatitis, and none had previous or subsequent history of AP. None of these patients had any evidence of liver disease	No				Yes...speculated
7592	New full text from original review	Centen Beatriz	2013	Spain	DW	33	Female	Other	SLE, HTN, hypothyroidism, early menopause		Immune disorder: SLE	No		Class Ia	Azathioprine	Azathioprine	125 mg/d	8	years	>30 d	82.7586				No	Yes	Yes	Lipase		Conducted but no positive findings	No	Yes	Yes		Yes	Yes		Yes						Yes	Karch and Lasagna	Probable		No
163		Gallego-Gutierrez	2015	USA	FY	10	Male	Crohn's dz/IBD/ulcerative colitis	-			No		Class Ia	Azathioprine	Azathioprine	2.5mg/kg/d	3	weeks	1-30 d	82.7586				No	Yes	No	Lipase	< 3xULN	Yes	No	Yes			Unclear	Unclear								No				Yes...with reference(s)
163		Gallego-Gutierrez	2015	USA	FY	13	Male	Crohn's dz/IBD/ulcerative colitis	-			No		Class Ia	Azathioprine	Azathioprine	2.5mg/kg/d	2	weeks	1-30 d	82.7586				No	Yes	Yes	Amylase and lipase		Yes	No	Yes			Unclear	Unclear								No				Yes...with reference(s)
19259	2019 update	Basturk	2017	Turkey	DW	17	Male	Crohn's dz/IBD/ulcerative colitis				No		Class Ia	Azathioprine	Azathioprine	0.5 then 2 mg/kg/d	2	years	>30 d	82.7586				No	Yes	Yes	Amylase and lipase		Yes	No	Yes	Yes	Yes	Yes	Yes		Yes				Yes		No				Yes	In the animal experiments, it was biochemically and histologically shown that AZA induced pancreatitis due to the necrosis of the acinar cells caused by AZA [3].
983		Muchnick	1999	USA	PB/AB	70	Male	Diabetes	hypertension (drug was prescribed for this)			No	ACE inhibitor	Class IV	Benazepril	Benazepril	5mg	0.5	hours	<24 h					No	Yes	Yes	Amylase and lipase	Serum amylase=234U/L; serum lipase=755 U/L	Yes	No	Yes	No	Yes	Yes	Yes	Yes		Yes		Yes	Yes	weight loss	No				Yes...with reference(s)
958		Gang	1999	Israel	FY	75	Female	Hyperlipidemia	Hypercholesterolemia, OA, depressive mood and insomnia; mildly elevated serum cholesterol levels			No	Lipid lowering: fibrate	Class Ia	Bezafibrate	Bezafibrate	200 mg total	3	weeks	1-30 d					Yes - positive	Yes	Yes	Amylase	1150 U/L (rechallenge)	Conducted but no positive findings	No	Yes	Yes	Yes	Yes	Yes	Yes						Other blood cell counts, electrolytes, calcium, phosphorus, glucose, bilirubin, prothrombin, albumin, creatine kinase, urine analysis, chest radiogram, and electrocardiogram, were within normal limits. L on admission and 4400 the next day (normal value ,200). Other laboratory tests, listed above, as well as antinuclear factor, anti-DNA, complement, and lipid screen were within the normal limits o…	No				No
243		Bilar	2014	Brazil	FY	43	Male	Hepatitis	Hepatitis C		Cholecystectomy	No		Class Ic	Boceprevir	Boceprevir	2400 mg/d	13	weeks	>30 d					No	Yes	Yes	Amylase and lipase		Yes	No	Yes	Yes	Yes	Yes	Yes	Yes						The patient had undergone cholecystectomy for symptomatic gallstones and reported no other comorbidities or surgeries. The patient had used illicit drugs in the past, has been smoking since he was 20 years old, and reported no alcohol abuse	Yes	Naranjo	Probable	According to the Naranjo algorithm, which is used to estimate the probability of drug-induced adverse events,13 boceprevir was a probable drug associated with pancreatitis in the present case.	No
278		Wang	2013	China	FY	64	Female	Other	Multiple myeloma: Immunoglobin MMA Durie-Salmon Stage IIB- history of hypertension			No		Class Ic	Bortezomib	Bortezomib	1.3 mg/m 2 on days 1, 4, 8 and 11	6	days	1-30 d	100				No	Yes	Yes	Amylase and lipase		Yes	No	Yes	Yes	No	Yes	Yes	Yes	Unclear				Yes		Yes	Naranjo	Probable	Our patient had a Naranjo adverse drug reaction probability scale score of 6	No
83		Talamo	2016	USA	FY	67	Male	Other	Multiple myeloma: lambda light chain multiple myeloma w			No		Class Ic	Bortezomib	Bortezomib	1.3 mg/m2 subcutaneously (SC) once a week	4	weeks	1-30 d	100				No	Yes	Yes	Amylase and lipase	Serum amylase and lipase 557 IU/L and >4000 IU/L, respectively	Conducted but no positive findings	No	Yes	Yes	Yes	Yes	Yes	Yes					Yes	The patient underwent a consultation with the gastroenterology service, which included personal history (directed specifically at alcohol consumption, toxins, and concomitant drugs), family history of pancreatitis, physical examination, laboratory tests (including calcium, triglyceride levels, and serology for infectious agents)	No			Although in our patient the causality of the symptoms could be disputed, the exclusion of other causes of acute pancreatitis, along with the reversibility of the symptoms after interruption of the therapy, and the continuation of all concomitant medications, are highly suggestive of a cause–effect relationship	Yes...with reference(s)
6112		Urru	2014	Italy	PB/MT	65	Male	Other	Lymphoma: Hodgkin lymphoma, mixed cellularity subtype, stage I I a, non-bulky disease involving abdominal sites, without retroperitoneal lymph node involvement.			No		Class IV	Brentuximab Vedotin	Brentuximab Vedotin	150 mg IV q 3 weeks	3	weeks	1-30 d					Yes - negative	Yes	Yes	Amylase and lipase		Yes	No	Yes	Yes		Yes	Yes			Yes				smoking and obesity	Yes	Naranjo	Probable	Naranjo's Algorithm= 5 (probable)	No
6148		Nykamp	2013	USA	FY/PB	68	Male	Hyperlipidemia	CKD, hypertension, CA bypass graft, hyperlipidemia, sleep apnea, osteoarthritis and colon resection for polyps	Yes	Hyperlipidemia	Yes		Class IV	Calcium carbonate	Calcium carbonate	4.5-6.0 g elemental calcium/d	5	days	1-30 d					No	Yes	Yes	Amylase and lipase		Yes	Yes	Yes		Yes	Yes	Yes	Yes						malignancy, abnormal parathyroiid hormone levels. Non smoker	Yes	Naranjo	Possible	Naranjo scale (possible: score 4)	Yes...with reference(s)	One mechanism is that calcium-dependent activation of trypsinogen to trypsin within the pancreas leads to activation of other digestive enzymes, which results in damage and necrosis to the pancreas and other organs. Additionally, acute pancreatitis is throught to originate in the acinar cells. Hypercalcemia is one trigger that causes excessive release of acinar cytosolic free ionized calcium and …
1853		Srivali	2015	USA	PB/AB	50	Male	Diabetes	diabetic ketoacidosis (induced by AP), acute kidney injury from dehydration	Yes		No	Subtype 2 sodium–glucose transport protein inhibitor	Class Ic	Canagliflozin	Canagliflozin (Invokana)	100 mg/day	4	days	1-30 d	0				No	Yes	Yes	Amylase and lipase	amylase=643 U/L; Lipase=982 U/L	Yes	No	Yes	Yes	Yes	Yes	Yes								No				No
19025	2019 update	Patel	2017	USA	DW	71	Female	Diabetes	TIAs, HTN, psoriatic arthritis, reflex sympathetic dystrophy		Immune disorder: psoriatic arthritis	No	Subtype 2 sodium–glucose transport protein inhibitor	Class Ic	Canagliflozin	Canagliflozin	100 mg/d	84	days	>30 d	0				No	Yes	No			Yes	No		Yes		Unclear	No				Yes				No				No
4143		Gill	2005	USA	PB/FY	75	Male	Other	Hypertension. History of nephrolithiasis, prostate cancer (transurethral resection)			No	Angiotensin II receptor antagonist	Class Ic	Candesartan	Candesartan	32mg/day	1	years	>30 d					No	Yes	Yes	Amylase and lipase		Conducted but no positive findings	No	Yes	Yes	Yes	Yes	Yes	Yes					Yes	Other drugs: no evidence in lit	No				Yes...with reference(s)
2611		Chan	2012	China	PB/AB	42	Female	Diabetes	Colon cancer (indicated for drug), fatty liver, hand foot syndrome) induced by capecitiabine		Fatty liver	No		Class IV	Capecitabine	Capecitabine	2000mg/BID reduced to 1500mg/BID at 3rd course	4	months	>30 d		each course lasts 14 days with 1 week drug holiday, patient had completed 4 courses, and started 5th course before ED admittance.			No	Yes	Yes	Amylase		Yes	No	Yes		No	Yes	Yes	Yes						obesity, thyroid disorder, renal disease, intake of suspect medications.	No			Ranson scores on admission and 48 hours were 2 and 7.	Yes...with reference(s)
1089		Jeandidier	1995	France	PB/AB	61	Male	Diabetes	Severe hypertension, secondary left ventricular hypertrophy			No	ACE inhibitor	Class Ia	Captopril	Captopril	100mg/day	15	days	1-30 d	66.6667				Yes - positive	Yes	No	Amylase and lipase		Yes	No	Yes	Yes	Yes	Yes	Yes	Yes							No				Yes...speculated
968		Eland	1999	The Netherlands	FY/AB	57	Female	Other	NR			No	ACE inhibitor	Class Ia	Captopril	Captopril	50 mg/day	2	years	>30 d	66.6667				Yes - positive	Yes	Yes		No specifically reported for any of the two	Unclear	Unclear	Yes	Yes		Unclear	Unclear								Yes	Eland	Possible	Figure 1. Drug-associated acute pancreatitis: assessment of a causal relationship with the suspected drug in the absence of rechallenge data. TR, time relationship between first intake of the drug and onset of acute pancreatitis; Probable DIP: : 1) positive findings on ultrasound examination, 2) abdominal pain, and 3) elevated serum amylase or lipase.; Possible DIP: when other risk factors for ac…	No
4526		Iliopoulou	2001	Greece	PB/MT	70	Female	Other	Hypertension. History of senile-type rheumatoid arthritis		Immune disorder: RA	No	ACE inhibitor	Class Ia	Captopril	Captopril	25mg/TID	6	years	>30 d	66.6667				No	Yes	Yes	Amylase	Unclear- 10 fold increase	Yes	No	Yes	Yes	Yes	No	No	Yes					Yes		No				Yes...with reference(s)
6831		Forte	1996	Italy	FY/PB	43	Male	Other	Post traumatic petit mel epilepsy			Yes	Anti-seizure	Class Ib	Carbamazepine	Carbamazepine	1200 mg/d	3	years	>30 d	60				No	Yes	Yes	Amylase and lipase		Yes	No	Yes	Yes		Yes	Yes								No				No
4623		Javaloyas	1998	Spain	DW	27	Male	HIV/AIDS	HIV, pneumocystis pneumonia, polyneuropathy			No		Class Ib	Carbamazepine	Carbamazepine	600 mg daily	3	days	1-30 d	60				Yes - positive	Yes	Yes	Amylase		Conducted but no positive findings	No		Yes		No	No						Yes	GI parasites	No				No
806		Benavente Fernández	2004	Spain	FY	73	Female	Other	Post-herpetic neuralgia, breast adenocarcinoma			No	Anti-seizure	Class Ib	Carbamazepine	Carbamazepine	300 mg per day	1	months	1-30 d	60				No	Yes	Yes	Amylase	serum amylase 5.227 IU/L unrine amylase: 767 u/l, lipase: 272 u/l	Conducted but no positive findings	No	Yes	No	Yes	Yes	Yes	Yes							Yes	Naranjo	Probable	Naranjo algorIthm (probable)	No
3183		Laczek	2010	USA	PB/AB	45	Female	Other	Nerve disorder: Trigeminal and glossopharyngeal neuralgia			No	Anti-seizure	Class Ib	Carbamazepine	Carbamazepine	600mg/day	6	weeks	>30 d	60				Yes - positive	Yes	Yes	Lipase	serum amylase=408 U/L	Conducted but no positive findings	No	Yes		Yes	Yes	Yes	Yes		Yes					No				No
488		Storer	2011	USA	FY	54	Female	Other	Nerve disorder: trigeminal neuralgia			No	Anti-seizure	Class Ib	Carbamazepine	Carbamazepine	200 mg/d	10	days	1-30 d	60				No	Yes	Yes	Lipase		Yes	No	Yes	No		No	No								No			Described as probable	No
870		Marazuela	2002	Spain	PB/AB	33	Female	Other	Grave's disease with a florid clinical picture of thyrotoxicosis, erthyema nodosum (developed with carbimazole)			No	Antithyroid	Class Ia	Carbimazole	Carbimazole	45 mg/day	1	months	1-30 d	100				Yes - positive	Yes	Yes	Amylase and lipase		Yes	No	Yes	Yes	Yes	Yes	Yes	Yes					Yes	allergy	No				Yes...with reference(s)
444		Chng	2011	Singapore	FY	71	Female	Other	Hyperthyroidism, hypertension			No	Antithyroid	Class Ia	Carbimazole	Carbimazole	30 mg/d	2	weeks	1-30 d	100				No	Yes	Yes	Amylase and lipase		Yes	No	Yes	Yes		Yes	Yes		Yes				Unclear	no liver disease. is, intravenous drug use, or any ethanol consumption. Her laboratory investigations showed elevated bilirubin levels and high alkaline phosphatase values in conjunction with transaminitis, indicating the presence of cholestatic hepatitis ; No IV drug use or any ethanol consumption; She had negative serologic tests for hepatitis A, B, and C and for autoimmune markers such as anti…	No				Yes...with reference(s)
8217		Zinberg	1991	USA	PB/MT	73	Female	Other	Bacterial infection: Klebsiella pneumoniae and Enterobacter Cloacae infection. History of rheumatoid arthritis, thryoidectomy for goiter requiring thyroid hormone replacement, hypoarathyroidism, aortic insufficency, supraventricular tachycardia, recurrent bronchitis, and vitiligo.		Immune disorder: RA	No	Antibiotic: Cephalosporin	Class II	Ceftriaxone	Ceftriaxone	1.0g q 12 hrs IV	11	days	1-30 d	100				No	Yes	Yes	Amylase	Amylase= 513 IU/L	No imaging conducted	No		No		Yes	Yes	No							No				No
1117		Zimmermann	1993	USA	PB/AB	71	Female	Crohn's dz/IBD/ulcerative colitis	Short bowel syndrome secondary to a partial bowel resection with colostomy.Histor of recurrent episodes of catheter sepsis, cervical cancer (3 years prior), rapidly declining renal function	Yes		No	Antibiotic: Cephalosporin	Class II	Ceftriaxone	Ceftriaxone	2g IV q 24hrs.	3	days	1-30 d	100				No	Yes	Yes	Lipase		Yes	No	Yes	Yes	No	Unclear	Unclear						Yes	tobacco, connective tissue disorders, other drugs	No				Yes...speculated
6776		Maranan	1998	USA	FY/PB	13	Male	Other	R frontal subdural empyema secondary to sinusitis, renal insufficiency due to nephrotoxic drugs given prior the ceftriaxone	Yes		No	Antibiotic: Cephalosporin	Class II	Ceftriaxone	Ceftriaxone	4 g/d	2	weeks	1-30 d	100				No	Yes	Yes	Amylase and lipase	Serum amylase= 1133 IU/L; Lipase=3528 IU/L	No imaging conducted	No	Yes	No		Yes	Yes								No				Yes...with reference(s)	Ceftriaxone is a divalent anion that is concentrated in canalicular bile. The concentration of ceftriaxone in ductular bile may exceed its saturation level [9]. In rats it has been shown that secretion of ceftriaxone induces formation of an insoluble calcium-ceftriaxone complex [10]. It has been extrapolated from known data that a dosage of >2 g/day may result in calcium-ceftriaxone precipitation…
962		Famularo	1999	Italy	PB/AB	71	Female	Other	Bacterial infection: Tooth abscess, acute cholecystitis (developed with the drug being taken)			No	Antibiotic: Cephalosporin	Class II	Ceftriaxone	Ceftriaxone	2g, 40mg/kg per day	10	days	1-30 d	100				No	Yes	Yes	Amylase and lipase		Yes	No		Yes		Yes	Yes								No				No
19154	2019 update	Nakagawa	2018	Japan	DW	74	Male	Other	Advanced squamous cell lung cancer			No	Antibiotic: Cephalosporin	Class II	Ceftriaxone	Ceftriaxone	2 g/d	6	days	1-30 d	100				No	Yes	Yes	Amylase		Yes	No		Yes	Yes	Yes		Yes							No				Yes	Because ceftriaxone harbors high calcium-binding affinity and the solubility of calcium-ceftriaxone is low, the bound substance tends to be retained in bile [1]. Thus, the biliary sludge, whose major constituent was a ceftriaxone-calcium salt, was developed [2].
8118		Godino	1999	USA	PB/MT	49	Female	Other	Pain: Pain associated with an overuse shoulder soft tissue injury. History of peptic ulcer disease and hypertension			No	COX-2 inhibitor	Class Ic	Celecoxib	Celecoxib	100mg/BID	1	days	1-30 d	75				No	Yes	Yes	Lipase		Conducted but no positive findings	No	Yes	Yes	Yes	Unclear	Unclear					Yes			No				Yes...speculated
4552		Baciewicz	2000	USA	PB/MT	81	Male	Other	OA: History of Nephrostomy tubes, renal insufficiency, peripheral neuropathy, hypothyroidism, Paget disease, anemia, gastorintestinal bleeding due to arteriovenous malformations, and osteoarthritis	Yes	Cholecystectomy	No	COX-2 inhibitor	Class Ic	Celecoxib	Celecoxib	200mg/day	48	hours	1-30 d	75				No	Yes	Yes	Amylase and lipase		Yes	No	Yes	Yes	Yes	No	No	Yes							No				No
4418		Nind	2002	Australia	PB/FY	74	Male	Other	OA			No	COX-2 inhibitor	Class Ic	Celecoxib	Celecoxib	200mg/day	3	weeks	1-30 d	75				No	Yes	Yes	Amylase and lipase		Yes	No	Unclear	Yes	Yes	Yes	Yes	Yes						No other meds	No				No
6396		Mennecier	2007	France	FY	57	Female	Other	OA			No	COX-2 inhibitor	Class Ic	Celecoxib	Celecoxib	200 mg/d	3	months	>30 d	75				No	Yes	Yes	Amylase and lipase		Yes	No	Yes	Yes	Yes	Yes	Yes	Yes	Yes	Yes	Yes		Yes		Yes	Delcenserie 2001	Probable	Delcenserie: C3S2	Yes	The mechanism of pancreatitis is not known, but the rarity of the phenomenon is rather in favor of an immunoallergic mechanism. This immunoallergic mechanism is probably secondary to the sulfonamide ring. This nucleus is present in the structure of celecoxib in the form of benzenesulfonamide. The sulfonamides, in fact, have already been associated with the onset of acute pancreatitis [5].
8324		Prigigine	1978	Belgium	PB/FY	77	Female	Other	Congestive heart failure			No	Diuretic: thiazide-like	Class IV	Chlorthalidone	Chlorthalidone	3x100mg per week	39	days	>30 d					No	Yes				No imaging conducted	Yes		Yes		Yes	Yes								No				No
7252		Arnold	1978	UK	PB/MT	78	Male	Other	Duodenal ulcer. History of parkinsonism and mild congestive cardiac failure			No	H2-receptor agonist	Class Ia	Cimetidine	Cimetidine	200mg/TID	3	months	>30 d	85.7143				No	Yes	Yes	Amylase	Serum amylase= 8250 IU/L; Urine amylase= 14,000 IU/L	No imaging conducted	No		No	Yes	Yes	Yes	Yes					Yes		No				No
7216		Wilkinson	1981	UK	PB/MT	71	Male	Other	Duodenal ulcer		Cholecystectomy	No	H2-receptor agonist	Class Ia	Cimetidine	Cimetidine	1g/day	2	weeks	1-30 d	85.7143				Yes - positive	Yes	Yes	Amylase	Serum amylase = 7641 U/ml	No imaging conducted	No	Yes	Yes		Yes	Yes	Yes							No				Yes...speculated
7216		Wilkinson	1981	UK	PB/MT	27	Female	Other	Duodenitis			No	H2-receptor agonist	Class Ia	Cimetidine	Cimetidine	1g/day	2	weeks	1-30 d	85.7143				Yes - positive	Yes	Yes	Amylase	Serum amylase = 3840 IU/1	Conducted but no positive findings	No	Yes	Yes	Yes	Yes	Yes	Yes				Yes			No				Yes...speculated
4812		Hainaut	1987	Belgium	PB	26	Male	Other	Ulcerations in the esophagus, stomach and duodenum			No	H2-receptor agonist	Class Ia	Cimetidine	Cimetidine	800mg/day	1	months	1-30 d	85.7143				Yes - positive	Yes	Yes	Amylase and lipase		Yes	No	Yes	Yes		Yes	Yes								No				No
7097		Nott	1989	UK	PB/MT	79	Female	Other	Duodenal ulcer: Large posterior duodenal ulcer			No	H2-receptor agonist	Class Ia	Cimetidine	Cimetidine	400mg/BID	1	months	1-30 d	85.7143				No	Yes	Yes	Amylase	Amylase= 2,000	No imaging conducted	No	Yes	Yes		Yes	Yes						Yes		No				No
968		Eland	1999	The Netherlands	FY/AB	38	Male	Other	NR			No	H2-receptor agonist	Class Ia	Cimetidine	Cimetidine	800 mg/day	5	days	1-30 d	85.7143				Yes - positive	Yes	Yes		No specifically reported for any of the two	Unclear	Unclear	Yes	Yes		Unclear	Unclear								Yes	Eland	Definite	Figure 1. Drug-associated acute pancreatitis: assessment of a causal relationship with the suspected drug in the absence of rechallenge data. TR, time relationship between first intake of the drug and onset of acute pancreatitis; Probable DIP: : 1) positive findings on ultrasound examination, 2) abdominal pain, and 3) elevated serum amylase or lipase.; Possible DIP: when other risk factors for ac…	No
295		Seo	2013	Korea	FY/PB	82	Female	Diabetes	Taking NSAIDs after L5 compression fracture caused by fall (indication for taking cimetidine). type 2 Diabetes mellitus, unstable angina, lactic acidosis, acute kidney injury	Yes		No	H2-receptor agonist	Class Ia	Cimetidine	Cimetidine	600 mg/d	1	weeks	1-30 d	85.7143				No	Yes	Yes	Lipase	amylase/lipase level of 297/892 U/L	Yes	No	Yes	Yes	Yes	No	No	Yes						renal dysfunction	No				No
968		Eland	1999	The Netherlands	FY/AB	67	Female	Hyperlipidemia	Hyperlipidemia			No	Lipid lowering: fibrate	Class IV	Ciprofibrate	Ciprofibrate	100 mg/day	23	days	1-30 d					No	Yes	Yes		No specifically reported for any of the two	Unclear	Unclear	Yes	Unclear	No	Unclear	Unclear								Yes	Eland	Possible	Figure 1. Drug-associated acute pancreatitis: assessment of a causal relationship with the suspected drug in the absence of rechallenge data. TR, time relationship between first intake of the drug and onset of acute pancreatitis; Probable DIP: : 1) positive findings on ultrasound examination, 2) abdominal pain, and 3) elevated serum amylase or lipase.; Possible DIP: when other risk factors for ac…	No
4534		Mann	2000	UK	PB/MT	31	Male	Other	Bacterial infection: Diarrhea. History of appendectomy			No	Antibiotic: Fluoroquinolone	Class Ib	Ciprofloxacin	Ciprofloxacin	250mg/TID	5	days	1-30 d					Yes - positive	Yes	Yes	Amylase		Yes	No	Yes			Yes	Yes	Yes							No				No
7159		Bunin	1985	USA	DW	9	Male	Other	Osteosarcoma			No		Class IV	Cisplatin	Cisplatin	90 mg/m2 monthly	3	months	>30 d					No	Yes	Yes	Amylase		Conducted but no positive findings	No	Yes	Yes		Yes	Yes					Yes	Yes		No				Yes…speculated
6842		Liviu	1996	Israel	FY/PB	58	Female	Other	presistent dry cough, atypical pulmonary infection			No	Antibiotic: Macrolide	Class Ic	Clarithromycin	Clarithromycin	1000 mg/d	5	days	1-30 d	80				No	Yes	Yes	Amylase		Conducted but no positive findings	No	Yes	Yes		Yes	Yes							no causes for her pancreatitis other than clarithromycin could be determined	No				No
4188		Schouwenberg	2003	The Netherlands	PB/FY	84	Female	Other	Bacterial infection: Suspected respiratory tract infection. History of ischaemic attacks, hypothyroidism, COPD			No	Antibiotic: Macrolide	Class Ic	Clarithromycin	Clarithromycin	500mg/BID	5	days	1-30 d	80				No	No	No			No imaging conducted	Yes	Yes	No		Unclear	Unclear								No				Yes...with reference(s)
811		González Carro	2004	Spain	FY	43	Male	Other	Bacterial infection: Otic infection			No	Antibiotic: Macrolide	Class Ic	Clarithromycin	Clarithromycin (modified-release)	500 mg	0.3	hours	<24 h	80				No	Yes	No			Yes	No	Yes	Yes		Yes	Yes								Yes	Naranjo	Probable	Naranjo probable	Yes...with reference(s)
7900		Avraam	2007	Greece	PB/MT	36	Female	Other	Bacterial infection: Community acquired atypical pneumonia			No	Antibiotic: Macrolide	Class Ic	Clarithromycin	Clarithromycin	500mg/BID	2	days	1-30 d	80				No	Yes	Yes	Amylase	Serum amylase was 253 U/l	Yes	No	Yes	Yes	Yes	Yes	Yes	Yes					Yes		Yes	Naranjo	Probable	Naranjo's scale= 6 (probable)	Yes...with reference(s)
2490		Koufakis	2013	Greece	PB/AB	69	Female	Other	Bacterial infection: Mild respiratory infection			No	Antibiotic: Macrolide	Class Ic	Clarithromycin	Clarithromycin	500mg/BID	3	days	1-30 d	80				No	Yes	Yes	Amylase	serum amylase=4150 IU/L; urinary amylase=23,716 IU/L	Yes	No	Yes	Yes	Yes	Yes	Yes	Yes					Yes		Yes	Naranjo	Possible	Naranjo Acute Drug Reaction Probability Scale=possible (4/10)	Yes...speculated
7241		De Gennes	1978	France	DW	57	Female	Hyperlipidemia	Hyperlipidemia: Already had signs of biliary problems for several years before treatment started; Hyperlipidemia		Biliary problems	No	Lipid lowering: fibrate	Class II	Clofibrate	Clofibrate	2 g/d	10	months	>30 d	100				No	Yes	Yes	Amylase		No imaging conducted	Yes		No	No	Unclear	Unclear			No					No				Yes...with reference(s)	It is nowadays accepted that Clofibrate significantly increases the risk of cholelithiasis: the Coronary Drug Project had at least this interest in showing that the incidence of infection was 1.3% in the control population passes it 3% in the population treated for 5 years by Clofibrate (2).
7241		De Gennes	1978	France	DW	49	Male	Hyperlipidemia	Hyperlipidemia			No	Lipid lowering: fibrate	Class II	Clofibrate	Clofibrate	150 g/d	2.5	years	>30 d	100				No	Yes	Yes	Amylase		No imaging conducted	Yes		No		Unclear	Unclear			No					No				Yes...with reference(s)	It is nowadays accepted that Clofibrate significantly increases the risk of cholelithiasis: the Coronary Drug Project had at least this interest in showing that the incidence of infection was 1.3% in the control population passes it 3% in the population treated for 5 years by Clofibrate (2).
6731		Regina Castro	1999	USA	FY/PB	37	Female	Other	Infertility, polycystic ovary syndrome			No		Class Ib	Clomiphene	Clomiphene	50 increased to 150 mg/d over next 2 months	2	months	>30 d	100				Yes - positive	Yes	Yes	Amylase and lipase		Yes	No		Yes	No	Yes	Yes								No				Yes...with reference(s)	In rats clomiphene can cause a decrease in cholesterol levels, presumably due to inhibition of its synthesis [3]. However, its effects on lipid metabolism in humans have not been described. Because clomiphene is also a synthetic estrogen analog, known to cause an increase in endogenous estradiol levels [3], and given that it is structurally similar to tamoxifen, we hypothesize that it can, by a s…
3618		Arbel	2008	Israel	PB/AB	27	Female	Diabetes	Infertility. History: gout, mild hypertriglyceridemia		Hypertriglyceridemia	No		Class Ib	Clomiphene	Clomiphene	50mg/day increased to 150mg/day for 5 consecutive days a week ending 15 days prior to her admission	6	months	>30 d	100				Yes - positive	Yes	Yes	Lipase		Conducted but no positive findings	No	Yes	Yes	No	Yes	Yes								No				Yes...with reference(s)
6913		Roberge	1994	USA	PB/MT	48	Female	Other	Suicide/overdose: Depression. History of remote hysterectomy and appendectomy			Yes	Antidepressant: TCA	Class IV	Clomipramine	Clomipramine	15-30 tablets of 50mg (0.75-1.5g)	13	hours	<24 h					No	Yes	Yes	Lipase		Conducted but no positive findings	No	Yes	Yes		Yes	Yes							other drug abuse	No				Yes...with reference(s)
4859		Amery	1973	Belgium	PB/FY	53	Female	Other	Hypertension. History of cerebovascular accident, metrorrhagia due to cystic hyperplasia of the endometrium			No		Class IV	Clonidine	Clonidine	4x 0.3mg/daily in hospital and 3x 0.3mg/day after discharge	27	days	1-30 d					No	Yes	Yes	Amylase		No imaging conducted	Yes	Yes	Unclear		No	No								No				Yes...speculated
8115		Francobandiera	1999	Italy	PB/MT	49	Female	Other	Schizophrenia: Schizoaffective disorder, bipolary type, psychotic episode			No	Antipsychotic	Class Ib	Clothiapine	Clothiapine	200mg/day	2	days	1-30 d					Yes - positive	Yes	Yes	Amylase and lipase	Amylase= 14090 U/mL; Lipase= 3855 U/mL; Urinary amylase= 3417 U/mL	Yes	No	Yes	Yes		Yes	Yes				Yes	Yes	Yes	ulcers	No				No
4771		Martin	1992	USA	PB/MT	40	Male	Other	Psychiatric disease: Bipolar disorder with psychotic symptoms and progressive tardive dystonia. History of moderate mental retardation			No	Antipsychotic	Class Ib	Clozapine	Clozapine	25mg/day up to 150mg/day by 8th day	12	days	1-30 d	77.7778				No	No	Yes	Amylase and lipase	Amylase=343 U/mL; serum lipase=5178 U/mL	Yes	No		Yes		Yes	Yes								No				No
6922		Jubert	1994	Spain	PB/MT	63	Female	Other	Psychiatric disease: History of dysthymic disorder and a personality disorder with historic traits			Yes	Antipsychotic	Class Ib	Clozapine	Clozapine	>1000 mg	20	hours	<24 h	77.7778				No	No	Yes	Amylase		Yes	No	Yes	Yes		Yes	Yes								No				No
8165		Chengappa	1995	USA	PB/MT	39	Male	Other	Schizophrenia: Chronic Paranoid schizophrenia.			No	Antipsychotic	Class Ib	Clozapine	Clozapine	225mg/day	26	days	1-30 d	77.7778				Yes - positive	Yes	Yes	Amylase	serum lipase = 1293 IU/L; rechallenge serum amylase = 437 IU/L	Yes	No	Yes	No		Yes	Yes								No				No
4603		Gatto	1998	Argentina	PB/MT	73	Female	Other	Psychiatric disease: Hallucinations and delusions secondary to L-dopa therapy. History of Parkinson's disease.			No	Antipsychotic	Class Ib	Clozapine	Clozapine	25mg/day	4	days	1-30 d	77.7778				No	Yes	Yes	Amylase and lipase	Serum Amylase = 806 IU/L; Lipase = 2598 IU/L	Conducted but no positive findings	No		Yes		Yes	Yes								No				No
6740		Cerulli	1999	USA	FY/PB	34	Male	Diabetes	Schizo-affective disorder, non-insulin dependent diabetes mellitus, obesity and hypertension			No	Antipsychotic	Class Ib	Clozapine	Clozapine	450 mg/d	3	years	>30 d	77.7778				No	Yes	Yes	Lipase	amylase: 492 U/L; lipase= 1052 IU/L	Yes	No	Yes	Yes	No	No	No								No				Yes...with reference(s)	Mr. G. had no known history of hypertriglyceridemia prior to the start of clozapine therapy. His records, dating back to 1990, show normal triglyceride levels but elevated baseline cholesterol levels. Within 3 weeks following initiation of clozapine treatment, Mr. G.’s triglyceride levels increased signiﬁcantly. His cholesterol level did not change, which would be consistent with Ghaeli and Dufre…
6608		Wehmeier	2003	Germany	PB/MT	17	Male	Other	Schizophrenia: Paranoid schizophrenia			No	Antipsychotic	Class Ib	Clozapine	Clozapine	25mg/day increased to 175mg/day	23	days	1-30 d	77.7778				Yes - negative	Yes	Yes	Lipase	Amylase= 140U/L; Lipase=463U/L	Conducted but no positive findings	No	Yes			Yes	Yes								No				Yes...speculated
763		Bayard	2005	Belgium	PB/FY	32	Male	Other	Schizophrenia: Chronic hallucinatory schizophrenia			No	Antipsychotic	Class Ib	Clozapine	Clozapine	25-200 mg/day Felt symptoms on 6th day: 100mg/day	6	days	1-30 d	77.7778				No	Yes	Yes	Amylase and lipase		Yes	No	Yes	Yes	Yes	Unclear	Unclear								Yes	Mallory and Kern	Possible	cited Mallory A. Drug indiced pancreatitis-a critical review. Gastroenterology, 1980. 78: 813-20	Yes...with reference(s)
568		Huang	2009	Taiwan	FY	40	Male	Other	Schizophrenia			No	Antipsychotic	Class Ib	Clozapine	Clozapine	50-100 mg/d	10	days	1-30 d	77.7778				Yes - positive	Yes	Unclear--elevated but normal limit not reported	Amylase and lipase	elevated lipase (243 IU/L) and normal amylase (120 IU/L) levels. Amylase later rose to 136 IU/L	Yes	No		Yes	Yes	Yes	Yes								No			The criteria for the diagnosis of drug-induced pancreatitis include a temporal relationship between drug ingestion and pancreatitis, other possible causes were ruled out, and most importantly, pancreatitis recurred during rechallenge (Mark Feldman et al., 2006).	Yes...with reference(s)
2910		Raja	2011	Italy	PB/AB	40	Male	Other	Schizophrenia: Schizoaffective disorder, bipolar type. History of pielonephritis, and undergone appendicectomy			No	Antipsychotic	Class Ib	Clozapine	Clozapine	275mg/day (100mg in morning, and 175mg at bedime)	1	days	1-30 d	77.7778				No	Yes	Yes	Amylase and lipase		Conducted but no positive findings	No	Yes	Yes	Yes	No	No	No				Yes		endoscopy retrograde cholangiopancreatography, previous surgery, by history, echography, plain abdomen film.	No				Yes...with reference(s)
6698		Hastier	2000	France	FY/PB	57	Female	Other	NR- previouse undiagnosed AP was after ingestion of codein for musculoskeletal pain		Cholecystectomy	No	Opioid	Class Ia	Codeine	Codeine	40 mg	2	hours	<24 h	100				Yes - positive	Yes	Yes	Amylase		Yes	No	Yes	Yes		Yes	Yes							no history of excessive alcohol consumption or other risk factors for pancreatitis.	No				Yes...with reference(s)	It is also known that injection of therapeutic doses of codeine (or morphine) may result in rapid (within 5 min) constriction of the sphincter of Oddi that lasts for approximately 2 h (5–7). Acute pancreatitis has been reported to occur in association with secondary sphincter of Oddi dysfunction, which is related to biliary calculi in .90% of cases (13, 14). Increased sphincter of Oddi pressure d…
6698		Hastier	2000	France	FY/PB	53	Female	Other	Pain: migraine		Cholecystectomy	No	Opioid	Class Ia	Codeine	Codeine	40 mg	1.5	hours	<24 h	100				No	Yes	No			Yes	No	Yes	Yes	Yes	Yes	Yes	Yes						no infection	No				Yes...with reference(s)	It is also known that injection of therapeutic doses of codeine (or morphine) may result in rapid (within 5 min) constriction of the sphincter of Oddi that lasts for approximately 2 h (5–7). Acute pancreatitis has been reported to occur in association with secondary sphincter of Oddi dysfunction, which is related to biliary calculi in .90% of cases (13, 14). Increased sphincter of Oddi pressure d…
6698		Hastier	2000	France	FY/PB	65	Male	Other	Pain: musculoskeletal pain		Cholecystectomy	No	Opioid	Class Ia	Codeine	Codeine	60 mg	1.5	hours	<24 h	100				Yes - positive	Yes	Yes	Amylase and lipase		Yes	No	Yes	Yes	Yes	No	No	Yes				Yes		The biliary tract was free of calculous material, and bile microscopy excluded the presence of crystals, no smoking	No				Yes...with reference(s)	It is also known that injection of therapeutic doses of codeine (or morphine) may result in rapid (within 5 min) constriction of the sphincter of Oddi that lasts for approximately 2 h (5–7). Acute pancreatitis has been reported to occur in association with secondary sphincter of Oddi dysfunction, which is related to biliary calculi in .90% of cases (13, 14). Increased sphincter of Oddi pressure d…
6698		Hastier	2000	France	FY/PB	26	Female	Other	Upper respiratory tract infection		Cholecystectomy	No	Opioid	Class Ia	Codeine	Codeine	40 mg	3	hours	<24 h	100				Yes - positive	Yes	Yes	Amylase and lipase		Yes	No	Yes	Yes	Yes	Yes	Yes	Yes					Yes		No				Yes...with reference(s)	It is also known that injection of therapeutic doses of codeine (or morphine) may result in rapid (within 5 min) constriction of the sphincter of Oddi that lasts for approximately 2 h (5–7). Acute pancreatitis has been reported to occur in association with secondary sphincter of Oddi dysfunction, which is related to biliary calculi in .90% of cases (13, 14). Increased sphincter of Oddi pressure d…
759		Moreno Escobosa	2005	Spain	FY/PB	42	Male	Other	Respiratory infection		Cholecystectomy	No	Opioid	Class Ia	Codeine	Codeine	30 mg (once) in combo with acetaminophen	1	hours	<24 h	100				No	Yes	Yes	Amylase		Conducted but no positive findings	No	Yes	Yes		Yes	Yes						Yes		No				Yes...with reference(s)	The likely underlying pathophysiological mechanism is codeine-induced spasm of the sphincter of Oddi combined with disfunction of the same sphincter related to a previous cholecystectomy. The former (spasm of the sphincter of Oddi) has been demonstrated by subcutaneous injection with therapeutic doses of morphine and codeine [5] . Constriction occurs within five minutes and lasts for at least two…
7189		Altman	1982	USA	PB/MT	14	Male	Other	ALL: Acute Lymphocytic leukemia. History of back pain and generalized osteoporosis			No		Class Ib	Cytarabine	Cytosine arabinoside (Ara-C)	160mg/day S/C for 5 days for 4 weeks	3	days	1-30 d	100				Yes - positive	Yes	Yes	Amylase	Amylase= 1500	Yes	No	Yes			No	No								No				No
7163		Siemers	1985	USA	PB/MT	26	Female	Other	ALL: Acute nonlymphocytic leukemia			No		Class Ib	Cytarabine	Cytosine arabinoside (Ara-C)	5.25g q 12 hrs. IV for 6 days	8	days	1-30 d	100				No	Yes	Unclear--elevated but normal limit not reported	Amylase and lipase	Amylase=202 U/L; Lipase=25 U/L	Yes	No	Yes	Yes		Yes	Yes								No				No
7163		Siemers	1985	USA	PB/MT	23	Female	Other	ALL: T-Cell acute lymphocytic leukemia			No		Class Ib	Cytarabine	Cytosine arabinoside (Ara-C)	6.9g q 12 hrs.IV	120	hours	1-30 d	100				No	Yes	Yes	Amylase and lipase		No imaging conducted	No	Yes	Yes	Yes	Yes	Yes								No				No
4671		McBride	1996	USA	FY/PB	36	Male	Other	AML (French-American-British M5B)			No		Class Ib	Cytarabine	Cytarabine	Continuous infusion 200 mg/m2/d for 7 days	8	days	1-30 d	100				Yes - positive	Yes	Yes	Lipase		Yes	Yes	Yes	Yes	Yes	No	No	Yes			Yes				No				No
6920		Balasch	1994	Spain	PB/MT	34	Female	Other	Endometriosis			No	Synthetic steroid	Class Ic	Danazol	Danazol	600mg/day	35	days	>30 d					No	Yes	Yes	Lipase		Yes	No	Yes	Yes	Yes	Yes	Yes	Yes							No				Yes...with reference(s)
825		Jha	2003	USA	FY	87	Male	Other	Immune disorder: Dermatitis herpetiformis		Immune disorder: Dermatitis herpetiformis	No	Antibiotic: other	Class Ia	Dapsone	Dapsone	100 mg/day	4	weeks	1-30 d	66.6667				Yes - positive	Yes	Yes	Amylase and lipase		Yes	No	Yes	Yes	Yes	Yes	Yes							Laboratory test results were remarkable for serum amylase of 579 units/L (normal <115) and serum lipase 416 units/dL (normal <24). Hemoglobin, hematocrit, white blood cell count, platelet count, serum electrolytes, blood urea nitrogen, serum creatinine, triglycerides, and liver enzymes were within normal limits.	Yes	Naranjo	Probable	When the Naranjo probability scale14 was applied, dapsone was a probable cause of pancreatitis	Yes...with reference(s)
2030		Navarro-Mingorance	2014	Spain	PB/AB	3.4	Male	Other	Immune disorder: Acne/skin disease: Linear IgA dermatitis		Immune disorder: Acne/skin disease: Linear IgA dermatitis	No	Antibiotic: other	Class Ia	Dapsone	Dapsone	18mg/day	1	years	>30 d	66.6667				No	Yes	No			Yes	No	Yes		Yes	Yes	Yes	Yes					Yes	celiac disease	Yes	Naranjo	Probable	Naranjo scale=8	No
226		Das	2014	India	FY	31	Male	Other	Immune disorder: Pemphigus		Immune disorder: Pemphigus	No	Antibiotic: other	Class Ia	Dapsone	Dapsone	100 mg/day	3	months	>30 d	66.6667				No	Yes	Yes	Amylase and lipase		Yes	No	Yes	Yes		Yes	Yes						Yes	hepatitits	No			Jha SH, Reddy JA, Dave JK. Dapsone-induced acute pancreatitis. Ann Pharmacother. 2003;37:1438–40. [PubMed: 14519046]: A cause-effect relationship is generally accepted when symptoms reappear upon re-challenge. It was not attempted because of the stormy course in our patient. Medications implicated in AP are classified based on the strength of evidence into one of three classes of drugs associated…	No
7094		Pedrol	1989	Spain	DW	63	Male	Other	COPD, lung cancer, paraneoplastic syndrome (inadequate secretion of ADH)			No	Antibiotic: Tetracycline and derivatives	Class IV	Demeclocycline	Demeclocycline	600 mg/d	14	days	1-30 d					No	Yes	Yes	Amylase		Conducted but no positive findings	No	No	Yes		Yes	Yes								No				No
7100		Levine	1988	USA	PB/MT	50	Male	Other	Nerve disorder: Symptoms of spinal cord compression. Stage III B Hodgkin's disease. History of chronic obstructive pulomanary disease, bipolar affective disorder, substance abuse			No	Corticosteroid	Class Ib	Dexamethasone	Dexamethasone	10mg IV (one dose at transfer) and continued to get 4mg (oral) q 6h.	5	days	1-30 d					Yes - positive	Yes	Yes	Amylase and lipase	Serum amyiase = 1.260 mg/dl; lipase= 9.4 mg/dl			No	Yes	Yes	Unclear	Unclear	Yes							No				No
1133		Bories	1992	France	PB/AB	62	Female	Other	Obesity			No		Class Ic	Dexfenfluramine	Dexfenfluramine (Isomeride)	30mg/day	1	months	1-30 d					No	Yes	Yes	Amylase		Yes	No	Yes	Yes	Yes	Yes	Yes	Yes					Yes	previous surgeries	No				No
6959		Khan	1993	UK	FY	34	Female	Other	Pain: Painful arthropathy			No	NSAID	Class Ic	Diclofenac	Diclofenac	150 mg/d	10	days	1-30 d	100				No	Yes	No	Amylase	<3XULN	Yes	No	Yes	Yes		Yes	Yes							Serum cholesterol concentration was 4.4 mmol/l and triglyceride 0.9 mmol/l.	No				Yes...with reference(s)
19285	2019 update	Kovacic	2017	Croatia	DW	76	Male	Diabetes	Parkinson's disease, HTN, hyperlipidemia, ischemic stroke		Hyperlipidemia	No	NSAID	Class Ic	Diclofenac	Diclofenac	75 mg/d IM	2	days	1-30 d	100				No	Yes	Yes	Amylase and lipase		Yes	No	Yes	Yes	Yes	Yes	Yes	Yes			Yes		Yes		No				No
7065		Bouvet	1990	France	FY/PB	30	Female	HIV/AIDS	AIDS, CMV (cytomegalovirus) retinitis, cerebral toxoplasmosis			No	Antiretroviral: Reverse transcriptase inhibitor	Class Ib	Didanosine	Didanosine	250 mg twice daily-ie, 10 mg/kg daily	3	months	>30 d	75				No	Yes	Unclear--elevated but normal limit not reported	Amylase and lipase	215 IU/ml; amylase rose to 172 IU/ml just before death	Yes	No		Yes	Yes	No	No								No				No
1129		Maxson	1992	USA	FY	26	Male	HIV/AIDS	AIDS			No	Antiretroviral: Reverse transcriptase inhibitor	Class Ib	Didanosine	Didanosine	10-12 mg/kg/day	2.5	weeks	1-30 d	75			Yes	Yes - positive	Yes	Yes	Lipase	800	Yes	No				No	No								No			we were unable to control for the multiple pharmacologic interventions that so often occur in the care of patients with AIDS; thus, it is possible that a drug other than ddl could have produced pancreatitis or enzyme elevations (perhaps by raising serum concentrations of ddl) in a few cases.	No
1129		Maxson	1992	USA	FY	26	Male	HIV/AIDS	AIDS			No	Antiretroviral: Reverse transcriptase inhibitor	Class Ib	Didanosine	Didanosine	10-12 mg/kg/day	3	weeks	1-30 d	75			Yes	Yes - positive	Yes	Yes	Lipase	872	Conducted but no positive findings	No				No	No								No			we were unable to control for the multiple pharmacologic interventions that so often occur in the care of patients with AIDS; thus, it is possible that a drug other than ddl could have produced pancreatitis or enzyme elevations (perhaps by raising serum concentrations of ddl) in a few cases.	No
1096		Cina	1994	USA	PB/AB	31	Male	HIV/AIDS	HIV. History of herpes, systemic mycobarcterium avium-intracellulare (MAI) infection, oral candidiasis, and severe anemia			No	Antiretroviral: Reverse transcriptase inhibitor	Class Ib	Didanosine	Didanosine	4.4 mg/kg/day	7	weeks	>30 d	75				No	Yes	No			No imaging conducted	Yes	Yes			No	No						No	drugs	No				Yes...with reference(s)
6825		Levin	1997	USA	FY/PB	10	Male	HIV/AIDS	HIV, tonsilar abscess			No	Antiretroviral: Reverse transcriptase inhibitor	Class Ib	Didanosine	Didanosine	100 mg/m 2 per dose	2	years	>30 d	75				No	Yes	Yes	Lipase		Yes	No	Yes	No		Unclear	Unclear		Unclear				No		No				No
6825		Levin	1997	USA	FY/PB	2	Female	HIV/AIDS	HIV , pulmonary Pneumocystis carinii pneumonia (PCP)			No	Antiretroviral: Reverse transcriptase inhibitor	Class Ib	Didanosine	Didanosine	100 mg/m 2 per dose	1	years	>30 d	75				No	Yes	Yes	Amylase and lipase		Yes	No	Yes			Unclear	Unclear		Unclear				No		No				No
968		Eland	1999	The Netherlands	FY/AB	59	Male	HIV/AIDS	HIV			No	Antiretroviral: Reverse transcriptase inhibitor	Class Ib	Didanosine	Didanosine	400 mg/day	95	days	>30 d	75				No	Yes	Yes		No specifically reported for any of the two	Unclear	Unclear	Unclear	Yes		Unclear	Unclear						No		Yes	Eland	Possible	Figure 1. Drug-associated acute pancreatitis: assessment of a causal relationship with the suspected drug in the absence of rechallenge data. TR, time relationship between first intake of the drug and onset of acute pancreatitis; Probable DIP: : 1) positive findings on ultrasound examination, 2) abdominal pain, and 3) elevated serum amylase or lipase.; Possible DIP: when other risk factors for ac…	No
6737		Allaouchiche	1999	France	FY/PB	58	Male	HIV/AIDS	AIDS, Kaposi's sarcoma			No	Antiretroviral: Reverse transcriptase inhibitor	Class Ib	Didanosine	Didanosine	400 mg/d	8	months	>30 d	75				No	Yes	Yes	Amylase	1059 IU/L	Yes	Yes	Yes	No		No	No								No				No
6934		Coschieri	1994	France	FY	50	Male	Other	Prostate cancer			No	Estrogen-containing drug	Class Ic	Diethylstilbestrol	Diethylstilbestrol	8 mg/d	3	years	>30 d					No	Yes	Yes	Amylase		Yes		Yes	Yes	Yes	Yes	Yes	Yes			No				No				No
955		Sepulveda Vildosola	1999	Mexico	DW	15	Male	Other	Seizures: Arterovenous malformation in cerebellum causing hemorrhage/seizures (post-op)			No	Anti-seizure	Class Ic	Dilantin	Dilantin: Difenilhidantoin sodium (DFH)	20 mg/kg IV x 3 then 7.5 mg/kg/day	1	days	1-30 d					No	Yes	Unclear--elevated but normal limit not reported	Amylase and lipase		Yes	No	Yes	Yes	Yes	Yes	Yes		Yes			Yes	Yes		Yes	Mallory and Kern	Definite	Mallory and Kern	No
1530		Luo	2015	USA	PB/AB	43	Female	Other	MS: Relapsing and remitting multiple scerlosis. History of hypertension and cholecystectomy due to gallstone 5 years prior		Cholecystectomy	No		Class Ic	Dimethyl fumarate	Dimethyl fumarate (Tecfidera)	240mg/BID	4	weeks	1-30 d					No	Yes	Yes	Lipase		Conducted but no positive findings	No	Yes	Yes	Yes	Yes	Yes	Yes				Yes		history of prior episodes of pancreatitis, drug use	Yes	Mallory and Kern	Probable	Mallory and Kern criteria. The patient meets the ﬁrst three criteria, although the fourth criterion was not present because the patient refused to take Tecﬁdera for rechallenge test.	Yes...with reference(s)
7162		McCormick	1985	Ireland	PB/MT	62	Female	Other	Diarrhea		Cholecystectomy	No		Class Ib	Diphenoxylate with atropine	Diphenoxylate with atropine (Lomotil)	4 tabs	3	hours	<24 h					Yes - positive	Yes	Yes	Amylase	Serum amylase=2370 IU/L	Conducted but no positive findings	No	Yes	No	Yes	No	No	Yes							No				Yes...speculated
968		Eland	1999	The Netherlands	FY/AB	23	Male	Other	NR			No	Antibiotic: Tetracycline and derivatives	Class Ic	Doxycycline	Doxycycline	100 mg/day	1	days	1-30 d	100				No	Yes	Yes		No specifically reported for any of the two	Unclear	Unclear	Yes	Yes		Unclear	Unclear								Yes	Eland	Probable	Figure 1. Drug-associated acute pancreatitis: assessment of a causal relationship with the suspected drug in the absence of rechallenge data. TR, time relationship between first intake of the drug and onset of acute pancreatitis; Probable DIP: : 1) positive findings on ultrasound examination, 2) abdominal pain, and 3) elevated serum amylase or lipase.; Possible DIP: when other risk factors for ac…	No
3252		Achecar Justo	2010	Spain	DW/FY	75	Female	Other	Bacterial infection: Mycobacterium in knee implant		Cholecystectomy	No	Antibiotic: Tetracycline and derivatives	Class Ic	Doxycycline	Doxycycline	200 mg/d	14	days	1-30 d	100				No	Yes	Yes	Amylase and lipase	Amy: 473 U/l; Lip: 1,436 U/l	Yes	No	Yes	Yes	No	Yes	Yes	Yes			Yes				Yes	Naranjo	Probable	Naranjo (6) probable	Yes...with reference(s)
36		Inayat	2016	USA, Pakistan	FY	58	Female	Other	Bacterial infection: fracture site infection post osteoperosis		Cholecystectomy	No	Antibiotic: Tetracycline and derivatives	Class Ic	Doxycycline	Doxycycline	400 mg/d	2	days	1-30 d	100				No	Yes	Yes	Lipase		Yes	No	Yes	Yes	Yes	Yes	Yes	Yes				Yes	Yes	Liver function tests and lipid panel were within normal limits	No				No
90		Moy	2016	USA	FY	51	Male	Other	Bacterial infection: Lyme disease			No	Antibiotic: Tetracycline and derivatives	Class Ic	Doxycycline	Doxycycline	200 mg/d	3	days	1-30 d	100				No	Yes	Yes	Amylase and lipase		Yes	No	Yes		No	Yes	Yes	Yes	Yes				Yes	smoking, illicit drug use; no other medication was taken; no infection;	Yes	Naranjo	Probable	Naranjo score of 6 (2 point for the reaction accuring after admin of drug, 1 pint for the reaction improving after removal of drug, 2 points for exclusion of alternative causes, and 1 pint for a px report in the lit)	No
876		Lee	2002	Korea	PB/AB	28	Male	Other	Insomnia: Intractable insomnia, anuria, acute renal failure (due to drug as well)			Yes	Antihistamine	Class IV	Doxylamine succinate	Doxylamine succinate	25mg x 20 tablets	5	days	1-30 d					No	Yes	Yes	Lipase	Serum amylase=476 IU/L; Serum lipase= 851 IU/L	Yes	No	Yes	Yes		Yes	Yes	Yes							No				Unclear
19049	2019 update	Chhaparia	2017	USA	DW	38	Female	Crohn's dz/IBD/ulcerative colitis	Vit-D deficiency, peptic ulcer dz, migraine headaches		Cholecystectomy	No	Mu-opioid receptor agonist	Class Ib	Eluxadoline	Eluxadoline	100 mg BID	<24	hours	<24 h	0				No	Yes	Yes	Amylase and lipase		No imaging conducted	No	Yes	Yes	Yes	Yes	Yes	Yes	Yes				Yes		No				Yes	The principal effect of narcotics on the sphincter of Oddi is an increase in phasic wave frequency. Sphincter of Oddi manometry has shown that biliary and pancreatic flow across the sphincter of Oddi occurs during the relaxation phase of the sphincter. Because narcotics decrease the sphincter’s relaxation phase, the flow of bile and pancreatic secretions into the duodenum is decreased, resulting …
19005	2019 update	Khetpal	2018	USA	DW	31	Female	Crohn's dz/IBD/ulcerative colitis	Depression, cholecystectomy		Cholecystectomy	No	Mu-opioid receptor agonist	Class Ib	Eluxadoline	Eluxadoline	75 mg BID	3	weeks	1-30 d	0				Yes - positive	Yes	Yes	Lipase	1067 IU/L	Conducted but no positive findings		Yes	Yes	Yes	Unclear	Unclear		Yes	Yes	Yes				No				Yes	The exact underlying mechanism of eluxadoline causing SOS and pancreatitis in patients without a gallbladder remains unclear; however, studies have shown that cholecystectomy is associated with suppression of cholecystokinin (CCK) mediated inhibition of SO phasic activity despite normal bile duct pressure and SO motility. It is likely due to damage of nerves connecting gallbladder and SO during c…
7093		Martin	1989	France	DW	33	Female	Other	Hypertension, chronic renal insufficiency secondary to peritonitis	Yes		No	ACE inhibitor	Class Ib	Enalapril	Enalapril	10 mg/d	17	days	1-30 d	80		Yes, 2 d after increase		No	Yes	Yes	Amylase		Yes	No	Yes	Yes	Yes	Unclear	Unclear		Yes				Yes		Yes	Begaud 1985: French Pharmacovigilance	Probable	French method with the aid of the Regional Centre of Pharmacovigilance: C3S2	Yes, speculated
8219		Roush	1991	USA	PB/MT	23	Female	Other	Hypertension			No	ACE inhibitor	Class Ib	Enalapril	Enalapril	5mg/day	1	months	1-30 d	80				No	Yes	Yes	Lipase	Lipase= 10.5 ukat/L	No imaging conducted	No		Yes		Yes	Yes								No				Yes...speculated
6992		Gonzalez Ramallo	1992	Spain	FY	69	Male	Other	Hypertension			No	ACE inhibitor	Class Ib	Enalapril	Enalapril	20 mg/d	2	months	>30 d	80				No	Yes	Yes	Amylase and lipase	A 10137 U/l, L 3502 U/L	Conducted but no positive findings	No	Yes			Yes	Yes							no other medication	No				No
6867		Madsen	1995	Denmark	FY/PB	56	Female	Other	Renovascular HTN caused by unilateral renal artery stenosis, and systemic hypertension			No	ACE inhibitor	Class Ib	Enalapril	Enalapril	20 mg/d	6	weeks	>30 d	80				No	Yes	Yes	Amylase		Conducted but no positive findings	No	Yes	Yes	Yes	Yes	Yes	Yes		Yes					No				Yes...with reference(s)	It has been suggested that ACE inhibitors may have a direct toxic effect on the pancreas [9], or may potentiate the effect of various toxins on the pancreas [8]. An immunological pathogenesis is another possibility. A significantly higher incidence of tissue specific autoantibodies (ANA, thyroid antibodies, adrenal antibodies, pancreatic antibodies, etc.) has been found after treatment with capto…
1038		Maringhini	1997	Italy	PB/AB	65	Female	Other	Hypertension/unclear			No	ACE inhibitor	Class Ib	Enalapril	Enalapril	20mg/day	1	years	>30 d	80				Yes - positive	Yes	Yes	Amylase	serum amaylase=980U/L (admission); 1870U/L (rechallenge)	Yes	No	Yes	Yes	Yes	Unclear	Unclear	Yes							No				Yes...with reference(s)
1038		Maringhini	1997	Italy	PB/AB	63	Male	Other	Hypertension/unclear			No	ACE inhibitor	Class Ib	Enalapril	Enalapril	20mg/day	5	months	>30 d	80				No	Yes	Yes	Amylase	serum amylase=1100IU/L	Yes	No		Yes	Yes	Yes	Yes	Yes							No				Yes...with reference(s)
1038		Maringhini	1997	Italy	PB/AB	66	Male	Other	Hypertension/unclear			No	ACE inhibitor	Class Ib	Enalapril	Enalapril	20mg/day	3	months	>30 d	80				No	Yes	Yes	Amylase	serum amylase=900 U/L	Yes	No		Yes	Yes	Yes	Yes	Yes							No				Yes...with reference(s)
6767		Moreno Sanchez-Canete	1998	Spain	DW	65	Female	Other	Cardiac			No	ACE inhibitor	Class Ib	Enalapril	Enalapril	10 mg/d	18	months	>30 d	80				No	Yes	Yes	Amylase		Conducted but no positive findings	No	Yes	Yes		Yes	Yes					Yes	Yes		Yes	Karch and Lasagna	Probable	Karch and Lasagna: probable	No
968		Eland	1999	The Netherlands	FY/AB	60	Male	Other	NR			No	ACE inhibitor	Class Ib	Enalapril	Enalapril	5 mg/day	96	days	>30 d	80				No	Yes	Yes		No specifically reported for any of the two	Unclear	Unclear	Yes	Yes		Unclear	Unclear								Yes	Eland	Probable	Figure 1. Drug-associated acute pancreatitis: assessment of a causal relationship with the suspected drug in the absence of rechallenge data. TR, time relationship between first intake of the drug and onset of acute pancreatitis; Probable DIP: : 1) positive findings on ultrasound examination, 2) abdominal pain, and 3) elevated serum amylase or lipase.; Possible DIP: when other risk factors for ac…	No
4372		Carnovale	2003	Italy	PB/FY	54	Female	Other	Hypertension			No	ACE inhibitor	Class Ib	Enalapril	Enalapril	10mg/day	5	weeks	>30 d	80				Yes - positive	Yes	Yes	Amylase and lipase		Yes	No		Yes	Yes	Yes	Yes	Yes		Yes				no other meds	No			Glasgow prognostic index=5	Yes...with reference(s)
647		Martinez-Granados	2008	Spain	PB/FY	78	Male	Other	Bacterial infection: Iatrogenic perforation of the sigmoid secondary to colonsocopy. History of long standing pulmonary disease, acute myocardial infarction, arterial hypertension, chronic anemia, and esophogeal candidiasis.			No	Antibiotic: carbapenem	Class IV	Ertapenem	Ertapenem	1g IV q 24hr.	8	days	1-30 d					No	Yes	Yes	Amylase and lipase		Yes	No	Yes		Yes	Yes	Yes								Yes	Naranjo	Probable	Naranjo Probabilty Scale (5 points)- probably associated	Yes...with reference(s)
7096		Hawksworth	1989	UK	PB/MT	22	Female	Other	Bacterial infection: Suspected septic arthritis of the left hip.			No	Antibiotic: Macrolide	Class Ia	Erythromycin	Erythromycin lactobionate	2g in 500mL of isotonic saline run over 1 hour IV.	40	months	>30 d	58.3333				No	Yes	Yes	Amylase	Serum amylase= 5,240 IU/L	Conducted but no positive findings	No	Yes	Yes		Yes	Yes	Yes					Yes		No				Yes...speculated
1183		Gumaste	1989	USA	PB/AB	19	Female	Other	Suicide/overdose, Asthma			Yes	Antibiotic: Macrolide	Class Ia	Erythromycin	Erythromycin	20 tabs (dose not reported)	3	hours	<24 h	58.3333				No	Yes	Yes	Amylase and lipase		Conducted but no positive findings	No	Yes	Yes		Yes	Yes			Yes				pregnancy	No				Yes...speculated
7001		Teillet	1991	France	DW	31	Female	Other	Bacterial infection: Yersinia enterocolitica bowel infection			No	Antibiotic: Macrolide	Class Ia	Erythromycin	Erythromycin	1 g TID	1	hours	<24 h	58.3333				No	Yes	Yes	Amylase and lipase		Conducted but no positive findings	No	Yes	Yes	Yes	Unclear	Unclear	Yes							No				Yes...speculated
7029		Pascual Velasco	1991	Spain	DW	75	Male	Other	Bacterial: pharyngitis, cardiac insufficiency			No	Antibiotic: Macrolide	Class Ia	Erythromycin	Erythromycin	50 mg (took 2 doses 8-12 h apart)	12	hours	<24 h	58.3333				Yes - positive	Yes	Yes	Amylase		Conducted but no positive findings	No	Yes	Yes	Yes	Yes	Yes	Yes							No				No
6998		Anton Arranda	1991	Antigua	DW	62	Male	Other	Tuberculosis, gastrectromy for gastric ulcer, COPD, hypertension, ischemic cardiopathy			No	Antibiotic: Macrolide	Class Ia	Erythromycin	Erythromycin	500 mg IV QID	1	days	1-30 d	58.3333				No	Yes	Yes	Amylase		Conducted but no positive findings	No	Yes	Yes		Unclear	Unclear								No				Yes...with reference(s)	The mechanism of production of this ADR is unknown. The majority of cases of pancreatitis due to drugs occur after prolonged use or with excessive toxic doses (2,7). It has been proven experimentally that the abdominal pain picture triggered by the intravenous administration of erythrocinicin improved with spasmolytics so that, perhaps, the drug acts directly on the intestinal smooth muscle (8), …
1136		Berger	1992	USA	PB/AB	12	Female	Other	Suicide/overdose			Yes	Antibiotic: Macrolide	Class Ia	Erythromycin	Erythromycin	250 mg x 20 tabs	1.5	hours	<24 h	58.3333				No	Yes	Yes	Amylase and lipase		Conducted but no positive findings	No	Yes		Yes	Yes	Yes	Yes		Yes				other drugs	No				Yes...with reference(s)
6940		Surinach	1993	Spain	DW	55	Female	Other	Bacterial infection: Pneumonia: Duodenal ulcer, chronic bronchitis with pneumonia			No	Antibiotic: Macrolide	Class Ia	Erythromycin	Erythromycin	1 g IV QID	12	hours	<24 h	58.3333				No	Yes	Yes	Amylase		Conducted but no positive findings	No	No	Yes		No	No								No				Yes...with reference(s)	Although the toxicity of erythromycin was initially attributed to a direct action on the gastrointestinal flora, it is currently believed that its activity falls on the intestinal smooth muscle [10]. Thus, in studies on healthy human animals and volunteers, it is observed that after the administration of erythromycin there is an increase in the plasma levels of motilin and consequently of gastroi…
4674		Gonzalez Carro	1995	Spain	DW	56	Female	Diabetes	Pneumonia			No	Antibiotic: Macrolide	Class Ia	Erythromycin	Erythromycin	500 mg QID	23	days	1-30 d	58.3333				No	Yes	Yes	Amylase and lipase		Yes	No	Yes	Yes	Yes	Yes	Yes	Yes		Yes				Parasites	No				No
6859		Fang	1996	Taiwan	FY/PB	20	Female	Other	Tooth extraction, mitral valve prolapse			Yes	Antibiotic: Macrolide	Class Ia	Erythromycin	Erythromycin	3 g (12 tablets of 250mg/tab)	0.6	hours	<24 h	58.3333				No	Yes	Yes	Lipase		Conducted but no positive findings	No	Yes		Yes	Yes	Yes	Yes		Yes					No				Yes...with reference(s)	Hawksworth speculated that erythromycin may cause spasm of the sphincter of Oddi [1] and Gumaste favored an allergic response [2]. Berger et al. proposed the same mechanism as Hawksworth ]3], noting that erythromycin causes spasm of the sphincter of Oddi [1] . and gallbladder [12] due to the properties of being a motilin agonist [13]. This would lead to bile reflux and acute pancreatitis.
6787		Wong	1998	USA	FY/PB	73	Male	Hyperlipidemia	Aortic regurgitation, Dental procedures; history of hypercholesterolemia, PVD (left renal artery stenosis, nd aortic regurgitation, HTN)	Yes	Hypercholesterolemia	No	Antibiotic: Macrolide	Class Ia	Erythromycin	Erythromycin	1.5 g per procedure	2	weeks	1-30 d	58.3333				No	Yes	Yes	Lipase		No imaging conducted	No	Yes	Yes		Yes	Yes		Yes				Yes		No				Yes…with reference(s)	Lovastatin normally undergoes extensive first-pass metabolism by cytochrome P-450, CYP3A4, in the liver with signiﬁcant biliary excretion after oral administration, and it binds extensively to plasma proteins [4,8]. Toxicity presumably results from interference at either or both of these sites, resulting in higher circulating levels of the active drug [1]. Erythromycin inhibits the elimination of…
6670		Guerrero Igea	2001	Spain	DW	64	Male	Other	Bacterial infection: Legionellosis			No	Antibiotic: Macrolide	Class Ia	Erythromycin	Erythromycin	500 mg QID	4	days	1-30 d	58.3333				No	Yes	Yes	Amylase		Yes	No				Yes	Yes								No				Yes...with reference(s)	Discussion: erythromycin is a drug that stimulates intestinal motility, due to its agonist action on motilin receptors, present in the antrum and duodenum (9). When excreted preferentially by the biliary tract, it reaches large concentrations in the bile, being able to cause spasm of the sphincter of Oddi and bile reflux towards the pancreas with glandular inflammation. In our case, the patient b…
745		Tenenbein	2005	Canada	PB/FY	15	Female	Other	Suicide/overdose			Yes	Antibiotic: Macrolide	Class Ia	Erythromycin	Erythromycin Base	5.3 g (333mg tab x16)	2	hours	<24 h	58.3333				No	Yes	Yes	Lipase		No imaging conducted	No	Yes			Yes	Yes								No				Yes...with reference(s)
4478		Olson	2002	USA	PB/MT	59	Male	Diabetes	Hormone-refractory prostate cancer			No		Class IV	Estramustine phosphate	Estramustine Phosphate	280mg/TID for 5 days each cycle	3				after 3 cycels but cycle length not reported			No	Yes	Yes	Lipase		Yes	No			No	Yes	Yes			Yes	Yes		Unclear		No				Yes...with reference(s)
6163		Subramaniam	2013	USA	PB/MT	36	Male	Other	Cancer: Metastic pancreatic neuroendocrine tumor (pNET)			No	mTOR inhibitor	Class Ib	Everolimus	Everolimus	10mg/day	2	months	>30 d	100				Yes - positive	Yes	Yes	Amylase and lipase		Yes	No	Yes		No	Yes	Yes							tobacco	No				Yes...with reference(s)
19064	2019 update	Acharya	2017	USA	DW	46	Female	Hyperlipidemia	Metastatic breast cancer, dyslipidemia, HTN, obesity		Cholecystectomy, Dyslipidemia	No	mTOR inhibitor	Class Ib	Everolimus	Everolimus	10 mg/d	6	weeks	>30 d	100				No	Yes	Yes	Lipase	795 IU/L	No imaging conducted	No	Yes	Yes	No	No	No					Yes	Yes		No				No
3903		Denker	2006	USA	FY/PB	69	Female	Diabetes	Coronary artery disease, GI reflux, rheumatoid arthritis, colonic polyposis, obesity		Immune disorder: RA	No	Oral hypoglycemic: GLP-1 receptor agonist	Class II	Exenatide	Exenatide	5 mg SQ BID	24	hours	1-30 d	100				No	Yes	Yes	Lipase	amylase was 384 IU/l and serum lipase 346 IU/l	No imaging conducted	No	Yes	Yes	Yes	Unclear	Unclear	Yes							No				No
6348		Tripathy	2008	India	PB/MT	52	Female	Diabetes	History of diabetic neuropathy, hypothyroidism, dyslipidemia, and hypertension		Cholecystectomy, Dyslipidemia	No	Oral hypoglycemic: GLP-1 receptor agonist	Class II	Exenatide	Exenatide	5cmg/ BID subcuaneous	8	days	1-30 d	100				No	Yes	Yes	Amylase	Serum amylase=534 IU/L	Yes	No	Yes	Yes		Yes	Yes						Yes	cholecystectomy	No				No
555		Ayoub	2010	USA	FY	64	Female	Diabetes	Poor glycemic control, NIDDM, hypertension, hyperlipidemia, and cholecystectomy		Cholecystectomy, Hyperlipidemia	No	Oral hypoglycemic: GLP-1 receptor agonist	Class II	Exenatide	Exenatide	10 mcg/d	1	months	1-30 d	100				No	Yes	Yes	Lipase		Yes	No		Yes	Yes	Yes	Yes	Yes				Yes			Yes	Naranjo	Probable	We believe the patient we describe represents the most thoroughly documented case of probable exenatide-induced pancreatitis and is supported by a Naranjo score of 7/9,	No
680		Ahmad	2007	UK	FY	64	Female	Diabetes				No		Class Ic	Ezetimibe	Ezetimibe	10 mg/d	2	weeks	1-30 d					No	Yes	Yes	Lipase		No imaging conducted	No	Yes	Yes	Unclear	Yes	Yes	Yes						Laboratory examinations including urine analysis, complete blood count, liver and renal functions were within normal range.	No				Yes...with reference(s)
1090		Goffin	1995	Belgium	FY/PB	58	Male	Hepatitis	Kidney transplant rejection; ascites and Jaundice; HBV	Yes		No	Antiviral: guanosine analogue	Class IV	Famcyclovir	Famcyclovir	250-500 mg/d	27	days	1-30 d					No	No	Yes	Amylase and lipase	A: 3852 IU/L; L: 16660 IU/L	No imaging conducted	Yes	Yes	Yes		Yes	Yes							No other etiological factors was identified both during the patient's life and postmorttem. No toxic agents	No				Yes...with reference(s)	Interestingly the use of other nucleoside analogs such as didanosine (2) and zalcitabine (3) in AIDS patients has been associated with acute pancreatitis, a complication tentatively attributed to drug-induced mitochondrial damage (2). Liver insufficiency of our patient, and its attendant degradation of the oxidative mechanisms, could have led to the accumulation of toxic famciclovir metabolites (…
6684		Lin	2001	Taiwan	FY/PB	39	Male	Other	Prevention of androgenetic alopecia			No		Class Ic	Finasteride	Finasteride	1 mg/d	2	months	>30 d					No	Yes	No			Yes	No	Yes	Yes	Yes	Yes	Yes								No				No
3833		Famularo	2007	Italy	PB/AB	59	Female	Other	Pain: Severe low back pain. Hisory of broncial asthma and hypertension. Previous acute pancreatitis (ketoprofen induced)		Pancreatitis induced by ketoprofen	No	NSAID	Class Ic	Flurbiprofen	Flurbiprofen	200mg x 1 tab (flubiprofen)	3	hours	<24 h					No	Yes	Yes	Amylase and lipase		Yes	No	Yes	Yes	Yes	Yes	Yes	Unclear					Yes	Toxic habits	Yes	Naranjo	Highly probable	Naranjo's scale= high probability	Yes...with reference(s)
4438		Tysk	2002	Sweden	PB/MT	36	Male	Hyperlipidemia	Hypercholesterolemia. History of myocardial infarction, underwent percutaneous transluminal coronary angioplasty			No	Lipid lowering: statin	Class Ia	Fluvastatin	Fluvastatin	40mg/day	3	months	>30 d					Yes - positive	Yes	Yes	Lipase		Yes	No	Yes	Yes	Yes	Yes	Yes	Yes		Yes					No				No
7258		Call	1977	USA	FY	41	Female	Other	Hypertension			No	Diuretic: loop	Class Ia	Furosemide	Furosemide	40 mg/d	1	weeks	1-30 d	75				Yes - positive	Yes	Yes	Amylase		No imaging conducted	No	Yes		No	Yes	Yes	Yes						no history of diabetes mellitus. Serum cholesterol and triglyceride determinations were normal five months before admission.	No				No	The precise mechanism by which furosemide caused pancreatitis in our patient is unexplained. Previous studies from our laboratory have demonstrated that furosemide has significant stimulatory effects on pancreatic secretion of water and electrolytes (6), but the relationship of this observation to the occurrence of acute pancreatitis is unknown. However, this hypersecretory state is analogous to …
7112		Stenvinkel	1988	Sweden	PB/MT	34	Male	Other	Hypertension			No	Diuretic: loop	Class Ia	Furosemide	Furosemide & Bumetanide (different episodes; both loop diuretics	750mg/day (Furosemide) & 6mg/day (Bumetanide)	1	days	1-30 d	75				Yes - positive	Yes	Yes	Amylase	Amylase=20ukat/l	Yes	No	Yes	Yes	Yes	Yes	Yes	Yes							No				Yes...with reference(s)
6471		Juang	2006	USA	PB/MT	57	Female	Hyperlipidemia	Cardiac: History of dilated cardiopmyopathy, atrial fibrillation, sick sinus syndrome, biventricular pacemaker placement, hypertension, hyperlipidemia, irritable bowel syndrome, chroinc renal insufficency, gout, gastroesophageal reflux disease, anemia of chronic disease, pancreatitis and Hashimoto's thyroiditis. and a "sulfa"allergy.	Yes	Hyperlipidemia, and previous pancreatitis	No	Diuretic: loop	Class Ia	Furosemide	Furosemide & Torsemide	40mg/BID (Furosemide) & NR (Torsemide)	5	weeks	>30 d	75				Yes - positive	Yes	Yes	Amylase and lipase	Amylase= 437 IU/L ; Lipase= 1030 IU/L	Yes	No	Yes		Yes	Yes	Yes	Yes						smoking	Yes	Naranjo	Probable	Naranjo's scale= probable	Yes...with reference(s)
6161		Chao	2013	China	PB/MT	60	Male	Hyperlipidemia	Hypertension/edema: Leg edema. History of membranous glomerulopathy, dyslipidemia, and hypertension	Yes	Dyslipidemia	No	Diuretic: loop	Class Ia	Furosemide	Furosemide	40mg/day	5	days	1-30 d	75				No	Yes	Yes	Amylase and lipase	Serum amylase=885 IU/L; serum lipase=487 IU/L	Yes	No	Yes	Yes	Yes	Yes	Yes					Yes	Yes	Insect or spider bites	Yes	Naranjo	Probable	Naranjo Adverse drug reaction=5 (probable)	Yes...with reference(s)
6728		Terzi	1999	Turkey	FY/PB	58	Male	Other	Suspect hepatic lesions, hx of rectal mucoid adenocarcinoma			No	Contrast medium	Class Ic	Gadolinium	Gadolinium	16 mL (0.2 mL/kg bw)	0	hours	<24 h	100				No	Yes	Yes	Amylase		Yes	No	Yes	Yes	Yes	Yes	Yes	Yes				Yes			No				No
689		Erenoglu	2007	Turkey	FY/PB	45	Female	Other	MRI with contrast for hypophyseal macroadenoma			No	Contrast medium	Class Ic	Gadolinium	Gadolinium	15 mL (0.2 mL/kg bw)	4	hours	<24 h	100				No	Yes	Yes	Amylase	serum amylase (3145 U/L)	Yes	Yes		No		Unclear	Unclear								No				No
19129	2019 update	Morse	2018	USA	DW	56	Male	Other	Nasopharyngeal neoplasm			No	Contrast medium	Class Ic	Gadolinium	Gadoterate meglumine (Dotarem)	20 ml	12	hours	<24 h	100				No	Yes	Yes	Lipase		Yes	No	Yes	Yes	Yes	Yes	Yes	Yes	Yes						No				Yes	Animal studies have reported that CT contrast media can impair pancreatic microcirculation and thus contribute to pancreatitis. 7,8 Nevertheless, the specific mechanisms for how gadolinium could induce pancreatitis remain to be elucidated.
4226		Cheung	2004	USA	PB/FY	49	Male	Other	Bacterial infection: Upper respiratory tract infection			No	Antibiotic: Fluoroquinolone	Class IV	Gatifloxacin	Gatifloxacin (Tequin)	400mg/day	3	days	1-30 d					No	Yes	Yes	Amylase and lipase	Amylase=5.12ukat/L; Lipase=60.01ukat/L	Conducted but no positive findings	No		No		Yes	Yes						Yes		No				No
6871		Abdul-Ghaffar	1995	Kuwait	DW	55	Female	Hyperlipidemia	Hyperlipidemia			No	Lipid lowering: fibrate	Class IV	Gemfibrozil	Gemfibrozil	300 mg BID	8	weeks	>30 d					No	Yes	Yes	Amylase		Yes			Yes	Yes	Yes	Yes								No				No
6976		Roblin	1992	France	FY	66	Male	Diabetes				No	Oral hypoglycemic: Sulfonylureas	Class Ic	Glicazide	Glicazide (Diamicron)	3 tablets/day	3	years	>30 d					No	Yes	Yes	Amylase and lipase		Conducted but no positive findings		Yes	Yes	Yes	Yes	Yes	Yes	Yes		Yes		Yes		No				No
4305		Duboeuf	2004	France	FY	59	Male	Diabetes	HTN, Nephrectomy for carcinoma			No	Oral hypoglycemic: Sulfonylureas	Class Ic	Glimepiride	Glimepiride	3 mg/d	1	weeks	1-30 d					No	Yes	Yes	Amylase and lipase		Yes	No	Yes	Yes	Yes	Yes	Yes	Yes	Yes	Yes	Yes		Yes		Yes	Delcenserie 2001	Probable	Delcenserie criteria C3S2	No
7091		Eisemann	1989	USA	PB/MT	34	Female	Other	Immune disorder: Rheumatoid Arthritis		Immune disorder: Rheumatoid Arthritis	No		Class III	Gold	Gold	2mg/BID	5	weeks	>30 d	75				No	Yes	Unclear--elevated but normal limit not reported	Lipase	Serum lipase= 46 IU/L	Yes	No		Yes		Yes	Yes								No				No
7091		Eisemann	1989	USA	PB/MT	44	Female	Other	Immune disorder: Rheumatoid Arthritis		Immune disorder: Rheumatoid Arthritis	No		Class III	Gold	Gold	160mg (total dose) (injection)	5	days	1-30 d	75				No	Yes	Yes	Amylase and lipase	amylase = 520 IU/L; lipase= >90 IU/L	Yes	No				Yes	Yes								No				No
967		Ben-Ami	1999	Isreal	FY/PB	63	Male	Other	RA		Immune disorder: RA	No		Class III	Gold	Gold	150 mg total gold dose	2.5	weeks	1-30 d	75				No	Yes	Yes	Amylase		Conducted but no positive findings	Yes	Yes	Yes		Yes	Yes		Yes				Yes	prior episode of jaundice and or blood transfusion	No				Yes...speculated
776		Diaz	2004	Peru	FY	37	Female	Other	Immune disorder: RA. Patient developed hepatotoxicity at the same time as AP		Immune disorder: RA. Patient developed hepatotoxicity at the same time as AP	No		Class III	Gold	Gold salts	50 mg per dose (3 doses)	12	days	1-30 d	75				No	Yes	Yes	Lipase		Conducted but no positive findings	Yes		Yes		Yes	Yes		Yes				Yes		No				No
4669		Rodier	1996	France	FY/PB	71	Male	Other	Carcinoma of the cardia			No		Class IV	Granisetron	Granisetron	6 mg (15 mg total dose on the second course)	6	days	1-30 d					No	Yes	Yes	Amylase and lipase		Yes	No	Yes	Yes		Unclear	Unclear								No				No
4681		Malozowski	1995	USA	PB/MT	12	Male	Other	Growth hormone deficiency. History of pseudohypoarathyroidism			No		Class Ib	Growth Hormone	Growth Hormone	0.05mg/kg/day	6	days	1-30 d	100				Yes - positive	Yes	Yes	Amylase and lipase		Yes	No	Yes			No	No	Yes				Yes	Yes		No				Yes...with reference(s)
6454		de Beaufort	2006	Luxembourg	PB/MT	6	Female	Other	Growth hormone deficiency: Idiopathic partial growth hormone deficiency			No		Class Ib	Growth Hormone	Growth Hormone	25ug/kg/day	2	weeks	1-30 d	100				No	Yes	Yes	Amylase and lipase	Amylase=1660 U/L; Lipase=2736 U/L	No imaging conducted	No	Yes			Yes	Yes							Family history	No				Yes...with reference(s)
4714		Rion	1994	USA	FY/PB	43	Male	Other	Hypertension, gout and pancreatitis of known origin		Pancreatitis	No	Diuretic: thiazide	Class Ib	Hydrochlorothiazide	Hydrochlorothiazide	50 mg	1	months	1-30 d	100			Yes	Yes - positive	Yes	Yes	Amylase and lipase	amylase of 1131 U/L lipase 11,063 U/L	Yes	No	Yes	Yes	Unclear	No	No	Yes							No				Yes...with reference(s)	The exact mechanism of thiazide-induced AP is unknown. Thiazides are well known to increase seru triglyceride leves [14]. In some patients thiazides have been dcoumented to increase serum calcium and decrease serum phosphorus levels [14]. These alterations in calcium and phosphorus leves are also observed in hyperparathyroidism, and primary hyperparathyroidism is known to increase the risk of pan…
1868		Shafqet	2015	USA	PB/AB	31	Female	Other	Hypertension. History of polycystic ovarian syndome, heartburn			No	Diuretic: thiazide	Class Ib	Hydrochlorothiazide	Hydrocholorthiazide	25mg/day	5	days	1-30 d	100				No	Yes	No			Yes	No	Yes	Yes		No	No	Yes				Yes			No				Yes...with reference(s)
4185		Khanna	2003	India	PB/FY	18	Male	Crohn's dz/IBD/ulcerative colitis				No	Corticosteroid	Class Ib	Hydrocortisone	Hydrocortisone	100mg IV q 6hrs.	2	days	1-30 d					Yes - positive	Yes	Yes	Amylase and lipase		Yes	No	Yes	Yes		Yes	Yes								No				No
968		Eland	1999	The Netherlands	FY/AB	25	Female	Other	NR			No	NSAID	Class Ic	Ibuprofen	Ibuprofen	3600 mg/day	10	days	1-30 d	66.6667				No	Yes	Yes		No specifically reported for any of the two	Unclear	Unclear	Yes	Yes		Unclear	Unclear								Yes	Eland	Probable	Figure 1. Drug-associated acute pancreatitis: assessment of a causal relationship with the suspected drug in the absence of rechallenge data. TR, time relationship between first intake of the drug and onset of acute pancreatitis; Probable DIP: : 1) positive findings on ultrasound examination, 2) abdominal pain, and 3) elevated serum amylase or lipase.; Possible DIP: when other risk factors for ac…	No
3934		Magill	2006	Ireland	PB/AB	18	Male	Other	Suicide/overdose			Yes	NSAID	Class Ic	Ibuprofen	Ibuprofen	400mg x 7 tabs	5	hours	<24 h	66.6667				No	Yes	Yes	Amylase		Yes	No	Yes	Yes	Yes	Yes	Yes	Yes							No				No
27		Moslim	2016	USA	FY	60	Female	Other	Pain: low back pain		Cholecystectomy	Yes	NSAID	Class Ic	Ibuprofen	Ibuprofen	1200 mg (20.4 mg/kg)	5	hours	<24 h	66.6667				No	Yes	Yes	Amylase and lipase		Conducted but no positive findings	No	Yes	Yes	Yes	Yes	Yes					Yes			Yes	Mallory and Kern	Probable	Probable by Mallory (no further detail of application of criteria provided) : 1) Temporal connection between the administration of the drug and developing pancreatitis; (2) exclude other common causes of pancreatitis; (3) resolution of symptoms upon discontinuing the drug; and (4) recurrence of symptoms upon readministrating the drug, which is known as rechallenge test. The last criterion is ofte…	Yes...with reference(s)
4556		Sevenet	1995	France	FY	54	Male	Hepatitis	Hepatitis C			No		Class Ia	IFN alpha	IFN Alpha-2b	3 MU 3 times a week	1	days	1-30 d	58.3333				No	Yes	Yes	Lipase		Yes	No	Yes	Yes	Yes	Yes	Yes	Yes	Yes						No				No
6876		Sotomatsu	1995	Japan	FY/PB	9	Female	Other	CML			No		Class Ia	IFN alpha	IFN Alpha	3 X 106 U daily s/c	14	months	>30 d	58.3333				No	Yes	Yes	Amylase and lipase	Amylase 7,813 IU/l, Lipase 1,555 IU/l	Conducted but no positive findings	No	Yes	Yes		Yes	Yes		No		Yes				No				Yes...with reference(s)	Autoimmunity remains a possible mechanism of her acute pancreatitis, because IFN-a can induce or enhance autoimmune disease [4].
968		Eland	1999	The Netherlands	FY/AB	40	Male	Other	NR			No		Class Ia	IFN alpha	IFN Alpha	3 MU t.i.w./day	15	weeks	>30 d	58.3333				Yes - positive	Yes	Yes		No specifically reported for any of the two	Unclear	Unclear	No	Yes		Unclear	Unclear								Yes	Eland	Definite	Figure 1. Drug-associated acute pancreatitis: assessment of a causal relationship with the suspected drug in the absence of rechallenge data. TR, time relationship between first intake of the drug and onset of acute pancreatitis; Probable DIP: : 1) positive findings on ultrasound examination, 2) abdominal pain, and 3) elevated serum amylase or lipase.; Possible DIP: when other risk factors for ac…	No
6710		Eland	2000	the Netherlands	FY/PB	38	Male	Hepatitis	Hepatitis C, meningitis, thrombosis of the right subclavian vein			No		Class Ia	IFN alpha	IFN Alpha-2b	5 MU	2	hours	<24 h	58.3333				Yes - positive	Yes	Yes	Lipase		Yes	No	Yes	Unclear	Yes	Yes	Yes	Yes							No				No
4533		Tannir	2000	USA	PB/MT	43	Male	Other	CML: Chronic Myelogenous Leukemia (CML)- Chronic Phase			No		Class Ia	IFN alpha	IFN alpha	5,000,000 units/m^2/day	3	months	>30 d	58.3333				No	Yes	Yes	Amylase and lipase		Yes	No	Yes	Yes	Yes	Yes	Yes						Yes	hyperparathyroidism, obstruction, tumor, or anamoly in pancreas	No				Yes...with reference(s)
369		Roguedas	2001	France	DW	38	Male	Other	Cancer: Malignant melanoma			No		Class Ia	IFN alpha	IFN Alpha-2b	20 million units/m^2/d IV	7	days	1-30 d	58.3333				No	Yes	Yes	Amylase		Yes	No		Yes	No	Yes	Yes				Yes				No				Yes...with reference(s)	Among the possible pathophysiological mechanisms, we obviously remember the relationship between hypertriglyceridemia and pancreatitis: in 1992, an increase in triglycerides was observed in patients treated with lF; however, in none of the cases reported was hypertriglyceridemia associated with pancreatitis [1]. Given the low triglyceride level during painful crises, we have also imagined the rev…
780		Cecchi	2004	Italy	FY/PB	52	Male	Hepatitis	Hepatitis C			No		Class Ia	IFN alpha	IFN Alpha-2b (Pegylated)	80 µg subcutaneous	8	days	1-30 d	58.3333				No	Yes	Yes	Amylase and lipase		Conducted but no positive findings	No	Yes	Yes	Yes	No	No	Yes						endoscopic retrograde cholangiopancreatography	Yes	Naranjo	Probable	Naranjo algorthm (probable)	Yes...speculated
6487		Goldman	2005	USA	PB/FY	16	Female	Other	Cancer: Giant Cell Lesion of the Maxilla			No		Class Ia	IFN alpha	IFN alpha	3 million units/m^2/day S/C	3.5	weeks	1-30 d	58.3333				Yes - negative	Yes	No			Yes	No	Yes			Yes	Yes								No				No
3844		Tahan	2007	Turkey	FY/PB	45	Male	Hepatitis	Chronic hepatitis caused by HCV , had undergone cholecystectomy for symptomatic gall stones		Cholecystectomy	No		Class Ia	IFN alpha	IFN Alpha-2b (Pegylated)	120 μg/week	5	weeks	>30 d	58.3333				No	Yes	Yes	Amylase and lipase		Yes	No	Yes	Yes	Yes	No	No	Yes						no other drug use	Yes	Naranjo	Probable	Naranjo’s (7)	No
3872		Ozdogan	2007	Turkey	FY/PB	65	Female	Hepatitis	Chronic HCV			No		Class Ia	IFN alpha	IFN Alpha-2b (Pegylated)	120 μg/week (subcutaneously) adjusted to 100ug at 3rd week of therapy	7	weeks	>30 d	58.3333				No	Yes	Yes	Amylase and lipase		Yes	No	Yes	Yes	Yes	No	No	Yes						no other drug use	Yes	Naranjo	Probable	Naranjo’s (7)	Yes...with reference(s)	It is hard to explain the mechanism of the pancreatitis during the interferon therapy. One explanation can be the increased triglyceride levels induced by interferon [9,10]; however, this phenomenon cannot explain the occurrence of acute pancreatitis in the present case because the patient has normal lipid levels.
561		Vignon	2009	Morocco	FY	47	Male	Hepatitis				No		Class Ia	IFN alpha	Interferon	180 µg/week	6	months	>30 d	58.3333				No	Yes	Yes	Amylase and lipase		Conducted but no positive findings	No	Yes	Yes	Yes	Yes	Yes	Yes							Yes	Mallory and Kern	Probable	by Mallory: Our patient had no alcohol history and no potential cause of AP; he developed AP at the sixth month of PEG IFNα-2a therapy with a favourable outcome after stopping the therapy, suggesting a probable drug-induced pancreatitis [8].	No
6038		Choi	2014	Korea	PB/MT	62	Female	Hepatitis				No		Class Ia	IFN alpha	IFN Alpha (Pegylated)	180 mcg/week	4	days	1-30 d	58.3333				Yes - positive	Yes	Yes	Amylase and lipase	serum amylase= 1,057 IU/L; serum lipase= 1,840 I/L	Yes	No	Yes	Yes	Yes	Unclear	Unclear	Yes	Yes						Yes	Naranjo	Definite	Naranjo's Scale=9	Yes...speculated
753		Midgard	2005	Norway	PB/FY	53	Male	Other	MS: Relapsing-remitting multiple sclerosis (RR-MS)			No		Class Ic	IFN beta	IFN beta-1a (IFNß-1a (Refib)	22 ug s/c- TID	8	weeks	>30 d					No	Yes	Yes	Amylase		Yes	No	Yes	Yes	Yes	Yes	Yes	Yes	Yes	Yes		Yes	Yes	ischemic disease, no concurrent medications	No				No
6912		Izraeli	1994	USA	PB/MT	16	Female	Other	Cancer: Metastatic osteosarcoma- multiple pulmonary metastases. History of throactomy with resection fo the lesions. Metastatic involvement of the left kidney and lung was detected.	Yes		No		Class Ib	Ifosfamide	Ifosfamide	2.8 g/m^2/day for 5 days	24	hours	1-30 d	100				Yes - positive	Yes	Yes	Amylase and lipase		Yes	No	Yes	No		Yes	Yes	Yes							No				No
6804		Gerson	1997	USA	FY/PB	65	Female	Other	Small cell lung carcinoma			No		Class Ib	Ifosfamide	Ifosfamide	1.2 g/m2/day for 3 d (last dose was omitted)	5	days	1-30 d	100				No	Yes	Yes	Amylase and lipase		Conducted but no positive findings	No	Yes		Yes	No	No	Yes			Yes				No				Unclear
3805		Hung	2007	Taiwan	FY/PB	9	Male	Other	osteosarcoma			No		Class Ib	Ifosfamide	Ifosfamide	3 g/m2/day continuous drip for 5 days, for 3 cycles	6	days	1-30 d	100	1 days after first 5-day cycle			Yes - positive	Yes	Yes	Amylase and lipase		Yes	No	Yes	Yes	Yes	No	No	Yes			Yes		Yes		No				Yes...with reference(s)	As to the pathogenesis, the 1st episode of pancreatitis 1 day after the end of infusion of IFOS could be an allergic reaction or due to direct toxicity. However, delayed onset of the 2nd episode of pancreatitis may be an immunologically mediated allergic reaction that may develop a few weeks after administration of the drug [8].
508		Garg	2010	India	FY	7	Female	Other	Cancer: Wilms tumor			No		Class Ib	Ifosfamide	Ifosfamide	ifosfamide 1.5 g/[m2 d] IV for 3 days	24	hours	1-30 d	100				No	Yes	Yes	Amylase and lipase	Serum amylase levels on days 2 and 3 were 1600 and 166 IU/L, respectively.	Yes	No	Yes			Yes	Yes								No				Unclear
1164		Birchfield	1990	USA	PB/AB	49	Male	Other	Cancer: Malignant melanoma: Metastic melanoma to the left anxillary and inginal lymph node			No		Class IV	IL-2	Interluekin-2 (IL)	100,000 units per kg IV q8 hours=14 total doses	1	days	1-30 d					No	Yes	Yes	Amylase and lipase		Yes	No	No	Yes		No	No							abdominal operations, history of pancreatitis	No				Yes...with reference(s)
8244		Calmus	1985	France	DW	55	Female	Other	Psychiatric disease: Depression			No		Class Ib	Indalpine	Indalpine	150 mg/d	40	days	>30 d					Yes - positive	Yes	Unclear--elevated but normal limit not reported	Amylase	Values not reported	Yes	Yes	Yes	Yes		Unclear	Unclear								Yes	Dangoumau 1978: French ADR assessment	Probable	Dangoumau 1978	No
1361		Guerra	1967	USA	PB/AB	69	Male	Other	OA: Degenerative osteoarthritis. History of mild pulmonary emphysema			No	NSAID	Class Ic	Indomethacin	Indomethacin	25mg/TID	3	months	>30 d	0				No	Yes	Yes	Amylase		Conducted but no positive findings	No	Yes	Yes	Yes	Yes	Yes	Yes		Yes		Yes	Yes	history of chronic indigestion or gallbladder disease, stopped smoking several months prior to admission	No				No
754		Memis	2005	Turkey	PB/FY	56	Male	Other	OA, History of comatose state, areflexia, seizures, severe hypotension and hypoxia			No	NSAID	Class Ic	Indomethacin	Indomethacin	150mg/day	3	weeks	1-30 d	0				No	Yes	Yes	Amylase		Yes	No	Yes	Yes	Yes	Yes	Yes	Yes		Yes		Yes		Previous surgery, no other medications	No			APACHE II and Ranson's critieria	Yes...with reference(s)
4132		Famularo	2005	Italy	PB/FY	92	Male	Other	Hypertension			No	Angiotensin II receptor antagonist	Class Ic	Irbesartan	Irbesartan	300mg/day	2	weeks	1-30 d					No	Yes	Yes	Amylase and lipase		Conducted but no positive findings	No	Yes	Yes	Yes	Yes	Yes	Yes					Yes	history of acute or chronic pancreatic disease, toxic habits, taking any other meds, including over the couner and herbal remedies.	Yes	Naranjo	Probable	Naranjo probablity scale= probable	Yes...with reference(s)
6936		Chan	1994	China	PB/MT	31	Male	Other	Tuberculosis. History of end-stage regnal failure due to primary IgA nephropathy	Yes		No	Antibiotic: Antimycobacterial	Class Ia	Isoniazid	Isoniazid	300mg/day (5.4 mg/kg/day)	3	weeks	1-30 d	80				Yes - positive	Yes	Yes	Amylase	Serum amylase= 1672U/L	Conducted but no positive findings	No	Yes	Yes		Yes	Yes	Yes						immunosuppressive therapy	No				Yes...with reference(s)
6914		Rabassa	1994	USA	PB/MT	31	Male	Other	Tuberculosis, and apthous ulcers			No	Antibiotic: Antimycobacterial	Class Ia	Isoniazid	Isoniazid	300mg/day	14	days	1-30 d	80				Yes - positive	Yes	Yes	Amylase and lipase	Serum amylsae= 758 U/L; lipase= 3488 U/L	Yes	No	Yes	Yes	Yes	Yes	Yes					Yes			No				Yes...speculated
6763		Mendoza	1998	Spain	DW	68	Male	Other	Tuberculosis, smoker, cardiac, urothelioma			No	Antibiotic: Antimycobacterial	Class Ia	Isoniazid	Isoniazid	300 mg/day	12	hours	<24 h	80				Yes - positive	Yes	Yes	Amylase and lipase		Yes	No	Yes	Yes	Yes	Yes	Yes	Yes				Yes			No				Yes...with reference(s)	It has been proposed that the decrease in exocytosis and the early fusion of the zymogen granules with the lysosomes allows an activation of the pancreatic proenzymes and secondarily a process of autodigestion: l) alteration of the formation and migration of the zymogen granules; 2) stimulation by intestinal hormones that alter the formation of said granules; 3) alteration of the intracellular ca…
6659		Izzedine	2001	France	FY/PB	80	Male	Other	Tuberclosis. History of end-stage renal failure	Yes		No	Antibiotic: Antimycobacterial	Class Ia	Isoniazid	Isoniazid	300 mg/d	2	days	1-30 d	80				No	Yes	Yes	Amylase and lipase		Yes	No	Yes	Yes		Yes	Yes								No				Yes...with reference(s)	The pathogenesis of drug-induced pancreatitis is poorly understood. Drugs may affect the cellular process of zymogen granule formation and exocytosis through alteration in one of the following mechanisms: zymogen granule formation and cellular migration; stimulation by gut hormone, which may alter granule formation and release; intracellular calcium concentrations, which are vital for maintaining…
6675		Stephenson	2001	UK	FY/PB	42	Male	Other	Tuberclosis, lower back pain due to spinal TB granuloma			No	Antibiotic: Antimycobacterial	Class Ia	Isoniazid	Isoniazid	300 mg/d	11	days	1-30 d	80				Yes - positive	Yes	Yes	Amylase	amylase of 645 IU/L	Yes	No	Yes	Yes		Yes	Yes								No				No
788		Chow	2004	China	PB/FY	25	Male	Other	Tuberculosis: Genitourinary tuberculosis. History of advanced renal failure with quiescent lupus nephritis, history of systemic lupus erythematosus.	Yes	Immune disorder: SLE	No	Antibiotic: Antimycobacterial	Class Ia	Isoniazid	Isoniazid	200mg/day	3	weeks	1-30 d	80				No	Yes	Yes	Amylase		Yes	No	Yes	Yes		No	No								No				No
4198		Sanchez	2004	USA	PB/FY	53	Female	Other	Tuberculosis: Latent tuberculosis. History of refractory psoriatic athritis		Cholecystectomy	No	Antibiotic: Antimycobacterial	Class Ia	Isoniazid	Isoniazid	300mg/day	3	weeks	1-30 d	80				No	Yes	Yes	Lipase		No imaging conducted	No	Yes	Yes	Yes	Yes	Yes	Yes					Yes	diabetes, previous pancreatitis, illicit drugs, sick contacts	No				Yes...with reference(s)
3736		Briongos-Figueroa	2007	Spain	DW	91	Female	Other	Tuberculosis, with possible fracture of right hip due to TB			No	Antibiotic: Antimycobacterial	Class Ia	Isoniazid	Isoniazid	250 mg/d	7	days	1-30 d	80				Yes - positive	Yes	Yes	Lipase		Yes	No	Yes	Yes	Yes	Yes	Yes	Yes			Yes	Yes			No				Yes…speculated
6151		Yi	2013	USA	PB/MT	74	Female	Other	Tuberculosis: Latent tuberculosis infection			No	Antibiotic: Antimycobacterial	Class Ia	Isoniazid	Isoniazid	300mg/day	3	months	>30 d	80				No	Yes	Unclear--elevated but normal limit not reported	Lipase	Lipase=167 IU/L	Yes	No	Yes	Yes		Yes	Yes							tobacco, drug use	No				No
164		Saleem	2014	India	FY/PB	11	Female	Other	Tuberculosis: generalized tonic clonic seizures			No	Antibiotic: Antimycobacterial	Class Ia	Isoniazid	Isoniazid	10 mg/kg	2	weeks	1-30 d	80				No	Yes	Yes	Amylase and lipase		Yes	No	Yes			Yes	Yes							liver dysfunction	No				Yes...with reference(s)	A dose-dependent manner on the first encounter of a possibility of a hypersensitivity syndrom against INH after a re-challenge has been suggested.
7126		Flynn	1987	USA	PB/MT	43	Female	Other	Acne/skin disease: Nodulocystic acne and Hidradenitis suppurativa. History of cholecystectomy, total abdomianl hysterectomy with bilateral salpingo-oophorectomy, and bilateral carpal tunnel release.		Cholecystectomy	No		Class II	Isotretinoin	Isotretinoin (Accutane)	40mg/BID	47	days	>30 d	100				No	Yes	Yes	Lipase	lipase > 10 uxkat/L	Yes	No	Yes	Yes	No	No	No							diabetes, thyroid disease, renal disease.	No				No
6981		McCarter	1992	USA	FY	30	Female	Hyperlipidemia	Acne/skin disease: Nodulocystic acne and scarring, history of increased serum triglycerides and cholesterol (during pregnancy)		Hypercholesterolemia and hypertriglyceridemia	No		Class II	Isotretinoin	Isotretinoin	40 mg/d	6	weeks	>30 d	100				No	Yes	No			Yes	No	Yes	Yes	No	Yes	Yes							Social drinker, diabetes mellitus, gallbladder disease, renal disease, or thyroid disorders; no other medications	No				Yes...with reference(s)
6643		Jamshidi	2002	USA	PB/MT	43	Female	Other	Acne/skin disease: Hidradenitis Suppurativa			No		Class II	Isotretinoin	Isotretinoin	40mg/BID	6	months	>30 d	100				No	Yes	No	Amylase	Serum amylase= 148 IU/L; Serum lipase = 75 IU/L	Yes	No	Yes	Yes	No	Yes	Yes							estrogen therapy	No				Yes...speculated
521		Passier	2010	The Netherlands	FY	67	Female	Diabetes	medical history of recurrent cystitis, hypertension, coronary artherosclerosis, combined hyperlipidaemia and diabetes.		Hyperlipidemia	No	Antifungal	Class Ic	Itraconazole	Itraconazole	400 mg/d	1	weeks	1-30 d	0				No	Yes	Yes	Amylase and lipase				Yes		No	No	No				Yes		Yes		No				Yes...speculated
521		Passier	2010	The Netherlands	FY	15	Male	Other	Fungal infection: tinea pedis			Yes	Antifungal	Class Ic	Itraconazole	Itraconazole	250 mg/d for 10 weeks	10	weeks	>30 d	0				No	Yes	Yes	Amylase and lipase				Yes	Yes	Yes	Yes	Yes	Yes			Yes				No				Yes...speculated
19015	2019 update	Steiner	2018	USA	DW	80	Female	Other	Multiple myeloma, renal amyloidosis	Yes	Cholecystectomy	No		Class Ic	Ixazomib	Ixazomib	3 mg days 1, 8, and 15	3	weeks	1-30 d					No	Yes	Yes	Lipase	1142 U/L	Conducted but no positive findings	No	Yes	Yes	Yes	Yes	Yes	Yes			Yes				Yes	Karch and Lasagna	Likely	given the onset of symptoms shortly after initiating therapy, the improvement of symptoms with dechallenge, and the absence of other clear etiologies identified during workup for her acute pancreatitis. However, a definitive etiology cannot be established as she has not been rechallenged on ixazomib to evaluate for a recurrence of symptoms as it was felt that the risks outweigh the benefits in th…	Yes	The pathophysiology of ixazomib-induced acute pancreatitis is unknown, and could be related to an off-target effect of the drug, an on-target effect of proteasome inhibition, or an allergic/immunologic response to the drug [6, 14].
985		Maroy	1998	France	PB/AB	43	Female	Other	Pain: Lumbago. Lower back pain		Cholecystectomy	No	NSAID	Class Ic	Ketoprofen	Ketoprofen (Profenid)	100mg IM (am and pm)	3	days	1-30 d	100				No	Yes	No	Amylase and lipase		Yes	No	Yes	Yes	Yes	Yes	Yes	Yes				Yes			No				No
987		Flamenbaum	1998	France	FY	73	Male	Other	Rib trauma, hypertension, previous malaria infection			No	NSAID	Class Ic	Ketoprofen	Ketoprofen	200 mg/d	2	days	1-30 d	100				No	No	Yes	Amylase		Yes	No	Yes	Yes		Yes	Yes		Yes			Yes	Yes		No			Danon (French criteria): possible These are causality criteria for hepatotoxicity	Yes...with reference(s)	Hepatic and pancreatic involvement seems to result from the inhibition of mitochondrial beta-oxidation of fatty acids (6).
4627		Goyal	1998	USA	PB/MT	44	Female	Other	Pain: Left precordial pleuritic-type chest pain. History of seizure disorder, postthyroidectomy hypothyroidism			No	NSAID	Class Ic	Ketorolac tromethamine	Ketorolac Tromethamine	30mg IM	2	hours	<24 h	0				No	Yes	Yes	Amylase and lipase	serum amylase=301 U/L; lipase=2,268 U/L.	Yes	No	Yes	Yes	Yes	Yes	Yes	Yes						History of peptic ulcer, smoking, peptic ulcer	No				Yes...speculated
4443		Famularo	2002	Italy	FY	72	Male	Diabetes	COPD			No	NSAID	Class Ic	Ketorolac tromethamine	Ketorolac tromethamine	30 mg/d	3	days	1-30 d	0				No	yes	yes	Amylase and lipase		Yes	No	Yes	Yes		Yes	Yes	Yes						His previous history was remarkable for ischemic stroke and non-insulin–dependent diabetes mellitus. He had no history of peptic ulcer disease or gallstones and did not report current smoking, use of alcohol or illicit drugs, or allergy.	Yes	Naranjo	Probable	Naranjo score 7 (probable)	Yes...with reference(s)	The mechanism implicated in the pancreatic injury mediated by ketorolac tromethamine is unknown. Constriction of the pancreatic duct, inflammation, direct or indirect toxicity, osmotic or metabolic changes, and arteriolar thrombosis have been advocated in most cases of drug-induced pancreatitis [4,5].
240		del Val Antonana	2014	Spain	PB/AB	46	Male	Other	Fibromyalgia; had necrotizing AP affecting 30% of gland 1 month prior, with full recovery; continued to receive lacosamide after discharge			No	Anti-seizure	Class IV	Lacosamide	Lacosamide (Vimpat)	100mg/day	1	years	>30 d					No	Yes	Yes	Amylase		Yes	No	Yes	Yes		Yes	Yes								No				No
968		Eland	1999	The Netherlands	FY/AB	27	Female	HIV/AIDS	HIV			No	Antiretroviral	Class Ib	Lamivudine	Lamivudine	300 mg/day	206	days	>30 d	66.6667				No	Yes	Yes		No specifically reported for any of the two	Unclear	Unclear	Unclear	Yes		Unclear	Unclear						No		Yes	Eland	Possible	Figure 1. Drug-associated acute pancreatitis: assessment of a causal relationship with the suspected drug in the absence of rechallenge data. TR, time relationship between first intake of the drug and onset of acute pancreatitis; Probable DIP: : 1) positive findings on ultrasound examination, 2) abdominal pain, and 3) elevated serum amylase or lipase.; Possible DIP: when other risk factors for ac…	No
6557		Soylu	2004	Turkey	PB/MT	75	Male	Hepatitis	History of hypertension and heart failure			No	Antiretroviral	Class Ib	Lamivudine	Lamivudine	100 mg/day	3	days	1-30 d	66.6667				Yes - positive	Yes	Yes	Amylase	Serum amylase= 1,400 U/L	Yes	No	Yes			Yes	Yes						No	heart failure	No				Yes...speculated
3597		Tuon	2008	Brazil	DW/FY	59	Male	Hepatitis	Chronic HBV			No	Antiretroviral	Class Ib	Lamivudine	Lamivudine	150 mg	15	days	1-30 d	66.6667				No	Yes	Yes	Amylase	Serum amylase = 778 U/L	Yes	No				Yes	Yes								No				No
6337		Nwogbe	2009	UK	PB/MT	24	Female	Other	Suicide/overdose. History of two previous episodes of overdoses, depression and psychotic episodes			Yes	Anti-seizure	Class IV	Lamotrigine	Lamotrigine	4200mg	5	hours	<24 h					No	Yes	Yes	Amylase		Conducted but no positive findings	No	No	Yes		Yes	Yes	Yes							No			Ranson score= 1	No
3991		Battaglia	2005	Italy	FY/PB	76	Male	Other	Prostate cancer			No	Somatostatin	Class Ic	Lanreotide	Lanreotide	30 mg every 28 days	28	days	1-30 d	0				No	Yes	Yes	Amylase and lipase	lipase 1000 and amylase 643 IU/1	Yes	Yes		Yes	Yes	Unclear	Unclear								No				Yes...with reference(s)	Gradon et al. [4] observed that octreotide slows the flow of exocrine pancreatic secretions by acting as a sort of ‘‘physiologic gallstone’’ and that it caused acute pancreatitis in their AIDS patient. Velosy et al. [5] studied the role of somatostatin and octreotide in the sphincter of Oddi using quantitative hepatobiliary (QHB) scintigraphy. QHB scintigraphy demonstrated that both somatostatin …
365		Sequeira Lopes da Silva	2012	Spain	FY	45	Male	Other	Acromegaly			No	Somatostatin	Class Ic	Lanreotide	Lanreotide autogel	90 mg every 28 days	7	hours	<24 h	0				No	Yes	Yes	Amylase	1340 Ul/I	Yes	No	Yes	Yes	Yes	Yes	Yes	Yes	Yes					normal glucose, renal function electrolytes and transaminases values, family hx of pancreatitits	No				Yes...with reference(s)
8322		Tan	1974	Singapore	PB/FY	4	Male	Other	ALL			No		Class Ia	L-asparaginase	L-Asparaginase	10,000 units run in a drop infusion with 200 cc. normal saline over 3 hours.	12	days	1-30 d	88.2353				No	Yes				No imaging conducted	Yes	Yes	Yes		Unclear	Unclear								No				No
7265	New full text from original review	Schueler	1976	Hungary	DW	4	Female	Other	ALL			No		Class Ia	L-asparaginase	L-asparaginase (Crasnitin)	10,000 IU/m^2 on d1 ,3, 5, and 8	5	days	1-30 d	88.2353				No	Unclear	Unclear			Unclear	Yes	Yes			Unclear	Unclear								No				No
7243		Koniver	1978	USA	PB/MT	10	Female	Other	ALL: Acute lymphocystic leukemia			No		Class Ia	L-asparaginase	L-asparaginase	10,000 units IV q week for 11 weeks	1	days	1-30 d	88.2353				No	Yes	No	Amylase	Serum amylase= 503 somogyi units (normal 180)	No imaging conducted	Yes	Yes	Yes		Yes	Yes								No				No
7234		Greenstein	1979	USA	PB/MT	18	Male	Hepatitis	Acute Lymphoblastic leukemia			No		Class Ia	L-asparaginase	L-asparaginase: E. coli	1000 units/kg (as a 2 hour IV). Received 9 doses in 10 days.	11	days	1-30 d	88.2353				No	Yes	Yes	Amylase	Serum amylase= 900 units/mL	Yes	Yes	Yes			Yes	Yes								No				No
7180		Bertolone	1981	USA	PB/MT	18	Male	Other	ALL: Acute Lymphocytic leukemia.			No		Class Ia	L-asparaginase	L-asparaginase: E. coli	6000 units/m^2 IM x9 on a Monday, Wednesday, Friday schedule. Reinduction pulses every 6 months consisted of weekly L-asparaginase.	1.7	years	>30 d	88.2353	During 4th pulse therapy, each pulse consisted of 3 weeks of tx and 6 months off			No	Yes	Yes	Amylase	Serum amylase = 200 iu	Yes	Yes	Yes			Yes	Yes					Yes	Yes		No				No
7196		McLean	1982	Australia	FY/PB	56	Male	Other	ALL			No		Class Ia	L-asparaginase	L-asparaginase	10000 U i.m. daily	11	days	1-30 d	88.2353				No	Unclear	Yes	Amylase		No imaging conducted	Yes				Unclear	Unclear								No				No
8272	New full text from original review	Leblanc	1983	France	DW	12	Male	Other	Lymphoma: Lymphoblastic lymphoma			No		Class Ia	L-asparaginase	L-asparaginase (Kidrolase)	60,000 IU/m^2	38	days	>30 d	88.2353				No	Yes	Yes	Amylase		Conducted but no positive findings	Yes	Yes	Yes		Yes	Yes								No
7049		Pecquenard	1990	France	FY	12	Male	Other	ALL			No		Class Ia	L-asparaginase	L-asparaginase (switched from E. coli to Erwinase at day 13 of tx)	1000 UL/kg/d day 7-16 of chemo	21	days	1-30 d	88.2353				No	Yes	Yes	Amylase		Yes	No	Yes	Yes	Yes	No	No	Yes	Yes	Yes	Yes	Yes	Yes		Yes	Begaud 1985: French Pharmacovigilance	Doubtful	French criteria: The study of accountability was in favor of the L-asparaginase (C1S2 is I1 and B3, pharmacovigilance of Angers)	Yes...with reference(s)	The mechanism is not elucidated: a decrease in insulin synthesis by interference with the synthesis of proinsulin appears to be an interesting hypothesis [15]
1127		Murakawa	1992	Japan	FY/PB	16	Female	Other	ALL			No		Class Ia	L-asparaginase	L-asparaginase	5000-10000 U (10,000 U for 2 days and 5,000 U for subsequent 5 days)	7	days	1-30 d	88.2353				No	Yes	Yes	Amylase and lipase	A: 1538 IU/l (urine 57077), L: 1260 IU/l	Yes	No	Yes			Yes	Yes								No				No
6989		Bekassy	1992	Sweden	FY	11	Female	Other	ALL (Intermediate risk pre-B ALL)			No		Class Ia	L-asparaginase	L-asparaginase: Erwinase	30 000 IU/m2 daily IV	5	days	1-30 d	88.2353				No	Yes	Unclear--elevated but normal limit not reported	Amylase	25.8 U/l	Yes	No	Yes			Unclear	Unclear							Risk factors are not discussed	No				No
1127		Murakawa	1992	Japan	FY/PB	25	Male	Other	Lymphoblastic lymphoma (LBL)			No		Class Ia	L-asparaginase	L-asparaginase	6000 U for 5 days	5	days	1-30 d	88.2353				No	Yes	Unclear--elevated but normal limit not reported	Amylase and lipase	NR	Conducted but no positive findings	No				Yes	Yes								No				No
6963		Charan	1993	India	FY	7	Male	Other	ALL, hepatosplenomegaly			No		Class Ia	L-asparaginase	L-asparaginase	6000 units/M2/IV- total of 9 doses on alternate days	5	days	1-30 d	88.2353				No	Yes	Unclear--elevated but normal limit not reported	Amylase	490 U/L	No imaging conducted	No	Yes			Unclear	Unclear								No				No
1114		Chambon	1993	France	PB/AB	43	Female	Other	ALL: Acute lymphblastic leukemia.			No		Class Ia	L-asparaginase	L-asparaginase	25 000 U/m^2	65	days	>30 d	88.2353				Yes - positive	Yes	Yes	Amylase		Yes	No	Yes	Yes	Yes	Yes	Yes	Yes					Yes		No			Balthazar's classification. Pancreatitis was classified in stage E.	No
1114		Chambon	1993	France	PB/AB	41	Male	Other	Lymphoma: High grade malignant immunoblastic lymphoma (Left parotid localization)			No		Class Ia	L-asparaginase	L-asparaginase	60 000 u/m^2/injection	10	days	1-30 d	88.2353				No	Yes	Yes	Amylase		Yes	Yes	Yes	Yes	Yes	Yes	Yes	Yes			Yes		Yes		No				No
6924		Yu	1994	Taiwan	FY/PB	7	Female	Other	ALL			No		Class Ia	L-asparaginase	L-asparaginase (E. coli)	5000 units/m2 for four weeks (9 IM injections)	19	days	1-30 d	88.2353				No	Yes	Yes	Amylase and lipase		Yes	No	Yes	Yes	Yes	No	No	Yes		Yes		Yes	Yes		No				No
6926		Cheung	1994	China	PB/MT	8	Female	Other	ALL: Acute lymphoblastic leukaemia			No		Class Ia	L-asparaginase	L-asparaginase: E. coli	6000 units/m^2 for 9 doses on Monday, Wednesday, Friday schedule	20	days	1-30 d	88.2353				No	Yes	Yes	Amylase	Amylase= 1,493 U/L	Yes	No	Yes			Yes	Yes								No				No
1027		Sadoff	1997	USA	FY/PB	5	Male	Other	ALL			No		Class Ia	L-asparaginase	L-asparaginase	6000 U/m2 IM 3 times weekly= total 9 doses over 3 weeks	21	days	1-30 d	88.2353				No	Yes	Yes	Amylase	1524	Yes	Yes	Yes			No	No								No				No
1027		Sadoff	1997	USA	FY/PB	15	Male	Other	NHL			No		Class Ia	L-asparaginase	L-asparaginase (PEG)	2500 U/m2 IM q2w x 4 doses	11	weeks	>30 d	88.2353				No	Yes	Yes	Lipase		Yes	Yes	Yes			No	No								No				No
6792		Garrington	1998	USA	FY/PB	5.5	Female	Other	ALL (Acute lymphoblatic leukemia)			No		Class Ia	L-asparaginase	L-asparaginase (E. coli)	6,000 IU/m2 IM three times weekly for 3 weeks	3	weeks	1-30 d	88.2353				No	Yes	Yes	Amylase and lipase		Yes	No	Yes	Yes		No	No								No				No
4494		Berrak	2001	Turkey	FY/PB	3	Male	Other	ALL (early pre B cell)			No		Class Ia	L-asparaginase	L-asparaginase (E. coli)	6.000U/m2 3x/wk, for total of 9 doses	15	days	1-30 d	88.2353				No	Yes	Yes	Amylase and lipase		Yes	No	Yes	Yes		No	No								No				Yes...with reference(s)	L-Asp mechanism of action is based on depletion of extracellular L-asp by hydrolizing it to L-aspartic acid and ammonia [19]. This deprives the rapidly proliferating leukemic cell of its extracellular supply of L-asp. Intracellular protein synthesis also interferes with this action [5]. L-asp causes toxicity in organs with high rates of protein synthesis such as liver and pancreas, which utilize …
4162		Chen	2004	Taiwan	FY/PB	11	Male	Other	ALL			No		Class Ia	L-asparaginase	L-asparaginase	5000 IU/m2 starting on day 9, 11, 13, 16, 18, 20, 23, 25, 27	30	days	1-30 d	88.2353				No	Yes	No	Lipase	Lipase= 248 U/L	Yes	No	Yes			No	No								No				Yes...speculated
4083		Top	2005	The Netherlands	PB/AB	15	Female	Other	ALL: Acute lymphoblastic leukaemia			No		Class Ia	L-asparaginase	L-asparaginase	6000U/m^2 IV- twice weekly	1	weeks	1-30 d	88.2353				No	Yes	Yes	Amylase		Yes	No	Yes			Yes	Yes								No				Yes...with reference(s)
770		Laugel	2005	France	FY	4.5	Male	Other	Leukemia			No		Class Ia	L-asparaginase	L-asparaginase (E. coli)	60000 UI/m2	3	days	1-30 d	88.2353				Yes - negative	Yes	Yes	Amylase		Yes	No	Yes			Unclear	Unclear								Yes	Delcenserie 2001	At least "probable" for inclusion in study	Delcenserie	Yes...with reference(s)	Asparaginase is an enzyme of bacterial origin that catalyzes the conversion of asparagine to aspartic acid and ammonia, inducing a deep depletion of asparagine stocks. This drug deprives the leukemic cells of an essential amino acid for their development. The concomitant inhibition of protein synthesis in certain normal cells, which are metabolically very active, would explain the toxic effects o…
770		Laugel	2005	France	FY	5	Male	Other	Leukemia			No		Class Ia	L-asparaginase	L-asparaginase (E. coli)	105000 UI/m2	4	days	1-30 d	88.2353				Yes - positive	Yes	Yes	Amylase		Yes	No	Yes			Unclear	Unclear								Yes	Delcenserie 2001	At least "probable" for inclusion in study	Delcenserie	Yes...with reference(s)	Asparaginase is an enzyme of bacterial origin that catalyzes the conversion of asparagine to aspartic acid and ammonia, inducing a deep depletion of asparagine stocks. This drug deprives the leukemic cells of an essential amino acid for their development. The concomitant inhibition of protein synthesis in certain normal cells, which are metabolically very active, would explain the toxic effects o…
770		Laugel	2005	France	FY	7.5	Male	Other	Leukemia			No		Class Ia	L-asparaginase	L-asparaginase (E. coli)	150000 UI/m2	4	days	1-30 d	88.2353				No	Yes	Yes	Amylase		Yes	No	Yes			Unclear	Unclear								Yes	Delcenserie 2001	At least "probable" for inclusion in study	Delcenserie	Yes...with reference(s)	Asparaginase is an enzyme of bacterial origin that catalyzes the conversion of asparagine to aspartic acid and ammonia, inducing a deep depletion of asparagine stocks. This drug deprives the leukemic cells of an essential amino acid for their development. The concomitant inhibition of protein synthesis in certain normal cells, which are metabolically very active, would explain the toxic effects o…
770		Laugel	2005	France	FY	8	Female	Other	Leukemia			No		Class Ia	L-asparaginase	L-asparaginase (E. coli)	70000 UI/m2	2	days	1-30 d	88.2353				No	Yes	Yes	Amylase		Yes	No	Yes			Unclear	Unclear								Yes	Delcenserie 2001	At least "probable" for inclusion in study	Delcenserie	Yes...with reference(s)	Asparaginase is an enzyme of bacterial origin that catalyzes the conversion of asparagine to aspartic acid and ammonia, inducing a deep depletion of asparagine stocks. This drug deprives the leukemic cells of an essential amino acid for their development. The concomitant inhibition of protein synthesis in certain normal cells, which are metabolically very active, would explain the toxic effects o…
770		Laugel	2005	France	FY	8.5	Female	Other	Leukemia			No		Class Ia	L-asparaginase	L-asparaginase (E. coli)	140000 UI/m2	4	days	1-30 d	88.2353				No	Yes	Yes	Amylase		Yes	No	Yes			Unclear	Unclear								Yes	Delcenserie 2001	At least "probable" for inclusion in study	Delcenserie	Yes...with reference(s)	Asparaginase is an enzyme of bacterial origin that catalyzes the conversion of asparagine to aspartic acid and ammonia, inducing a deep depletion of asparagine stocks. This drug deprives the leukemic cells of an essential amino acid for their development. The concomitant inhibition of protein synthesis in certain normal cells, which are metabolically very active, would explain the toxic effects o…
770		Laugel	2005	France	FY	11	Female	Other	Leukemia			No		Class Ia	L-asparaginase	L-asparaginase (E. coli)	165000 UI/m2	3	days	1-30 d	88.2353				No	Yes	Yes	Amylase		Yes	No	Yes			Unclear	Unclear								Yes	Delcenserie 2001	At least "probable" for inclusion in study	Delcenserie	Yes...with reference(s)	Asparaginase is an enzyme of bacterial origin that catalyzes the conversion of asparagine to aspartic acid and ammonia, inducing a deep depletion of asparagine stocks. This drug deprives the leukemic cells of an essential amino acid for their development. The concomitant inhibition of protein synthesis in certain normal cells, which are metabolically very active, would explain the toxic effects o…
770		Laugel	2005	France	FY	13	Female	Other	Leukemia			No		Class Ia	L-asparaginase	L-asparaginase (E. coli)	60000 UI/m2	3	days	1-30 d	88.2353				No	Yes	Yes	Amylase		Yes	No	Yes			Unclear	Unclear								Yes	Delcenserie 2001	At least "probable" for inclusion in study	Delcenserie	Yes...with reference(s)	Asparaginase is an enzyme of bacterial origin that catalyzes the conversion of asparagine to aspartic acid and ammonia, inducing a deep depletion of asparagine stocks. This drug deprives the leukemic cells of an essential amino acid for their development. The concomitant inhibition of protein synthesis in certain normal cells, which are metabolically very active, would explain the toxic effects o…
770		Laugel	2005	France	FY	13	Male	Other	Leukemia			No		Class Ia	L-asparaginase	L-asparaginase (E. coli)	120000 UI/m2	4	days	1-30 d	88.2353				No	Yes	Yes	Amylase		Yes	No	Yes			Unclear	Unclear								Yes	Delcenserie 2001	At least "probable" for inclusion in study	Delcenserie	Yes...with reference(s)	Asparaginase is an enzyme of bacterial origin that catalyzes the conversion of asparagine to aspartic acid and ammonia, inducing a deep depletion of asparagine stocks. This drug deprives the leukemic cells of an essential amino acid for their development. The concomitant inhibition of protein synthesis in certain normal cells, which are metabolically very active, would explain the toxic effects o…
770		Laugel	2005	France	FY	13	Male	Other	Leukemia			No		Class Ia	L-asparaginase	L-asparaginase (E. coli)	80000 UI/m2	5	days	1-30 d	88.2353				No	Yes	Yes	Amylase		Yes	No	Yes			Unclear	Unclear								Yes	Delcenserie 2001	At least "probable" for inclusion in study	Delcenserie	Yes...with reference(s)	Asparaginase is an enzyme of bacterial origin that catalyzes the conversion of asparagine to aspartic acid and ammonia, inducing a deep depletion of asparagine stocks. This drug deprives the leukemic cells of an essential amino acid for their development. The concomitant inhibition of protein synthesis in certain normal cells, which are metabolically very active, would explain the toxic effects o…
770		Laugel	2005	France	FY	13	Male	Other	Leukemia			No		Class Ia	L-asparaginase	L-asparaginase (E. coli)	180000 UI/m2	16	days	1-30 d	88.2353				No	Yes	Yes	Amylase		Yes	No	Yes			Unclear	Unclear								Yes	Delcenserie 2001	At least "probable" for inclusion in study	Delcenserie	Yes...with reference(s)	Asparaginase is an enzyme of bacterial origin that catalyzes the conversion of asparagine to aspartic acid and ammonia, inducing a deep depletion of asparagine stocks. This drug deprives the leukemic cells of an essential amino acid for their development. The concomitant inhibition of protein synthesis in certain normal cells, which are metabolically very active, would explain the toxic effects o…
770		Laugel	2005	France	FY	15	Male	Other	Leukemia			No		Class Ia	L-asparaginase	L-asparaginase (E. coli)	90000 UI/m2	4	days	1-30 d	88.2353				Yes - positive	Yes	Yes	Amylase		Yes	No	Yes			Unclear	Unclear								Yes	Delcenserie 2001	At least "probable" for inclusion in study	Delcenserie	Yes...with reference(s)	Asparaginase is an enzyme of bacterial origin that catalyzes the conversion of asparagine to aspartic acid and ammonia, inducing a deep depletion of asparagine stocks. This drug deprives the leukemic cells of an essential amino acid for their development. The concomitant inhibition of protein synthesis in certain normal cells, which are metabolically very active, would explain the toxic effects o…
2062		Wu	2014	China	FY/PB	29	Male	Hepatitis	Lymphoma (extranodal natural killer/T-cell lymphoma), chronic hepatitis B virus (HBV) infection and a right front-parietal lobe transitional meningioma resection			No		Class Ia	L-asparaginase	L-asparaginase	6000 U (for 7 continuous days)	9	days	1-30 d	88.2353				No	Yes	Yes	Amylase and lipase	serum amylase (964.2 µl), urinary amylase (219.7 µl)	Yes	No		Yes	No	No	No	Yes							No				Yes...with reference(s)	A previous study demonstrated that L-Asp may lead to temporary hypertriglyceridemia, which is closely associated with acute pancreatitis (6). A retrospective study evaluated the lipid levels of 65 infants and adolescents that were treated with L-Asp; 12 patients exhibited TG levels >400 mg/dl (7). Seah et al (8) reported a case of L-Asp-induced hypertriglyceridemia in an adult natural killer T-ce…
19035	2019 update	Kawakami	2018	Japan	DW	73	Female	Other	Thyroid carcinoma, HTN, proteinuria and edema	Yes		No	Multikinase inhibitor of vascular endothelial growth factor receptor-1 and -2	Class Ic	Lenvatinib	Lenvatinib	10-24 mg/d	8 to 19	months	>30 d					No	No	Yes	Amylase and lipase		Yes	No	Yes	Yes	Yes	Yes	Yes	Yes			Yes				No				Yes	The mechanism of lenvatinib-induced acute pancreatitis is unclear but is hypothesized to be similar to that of other multikinase inhibitors, which induce microvascular ischemia followed by release of autolytic enzyme and inhibition of gastrointestinal motility.2,3
353		Almeida	2012	USA	FY	17	Male	Other	Autism diagnosed at age 2			No	Anti-seizure	Class II	Levetiracetam	Levetiracetam	500 mg/day	15	days	1-30 d	100				No	Yes	Yes	Amylase and lipase	Serum amylase was 489 U/L and lipase was 1233 U/L	Yes	No	Yes			Yes	Yes							no family history of DM	Yes	Naranjo	Probable	Our patient had a final score of 7, meaning that an ADR is probable. Clinical and imaging data, along with the use of the Naranjo algorithm 6 as described below, led us to consider drug-induced pancreatitis as our diagnosis in this case.	No
272		Azar	2014	USA	FY	23	Female	Other	Seizures: history of post-traumatic stress disorder, borderline hypertension, and prior history of gall stones.		Cholecystectomy	No	Anti-seizure	Class II	Levetiracetam	Levetiracetam	500 titrated to 6000 mg/day over a week	9	days	1-30 d	100				No	Yes	Yes	Amylase and lipase		Conducted but no positive findings	No	Yes	Yes		Yes	Yes							An extensive work-up failed to reveal an organic cause for her symptoms, suggesting a direct relationship to LEV.	No				No
19029	2019 update	Ozkan Sevencan	2018	Turkey	DW	79	Male	Diabetes	CAD			No	DPP-4 inhibitor	Class IV	Linagliptin	Linagliptin	5 mg/d	4	months	>30 d					No	Yes	Yes	Amylase and lipase		Yes	No	Yes	No	Yes	Yes	Yes	Yes							No				No
19113	2019 update	Tobias	2018	USA	DW	52	Female	Crohn's dz/IBD/ulcerative colitis	Intraperitoneal abscesses, HTN, OA, diverticulitis that ultimately led to small bowel resection and ileostomy			No		Class IV	Linezolid	Linezolid	600 mg BID (this was the IV dose, but she was switched to oral and dose not reported)	6	weeks	>30 d					No	Yes	No			Yes	No	Yes			Yes	No								Yes	Naranjo	Probable	No description…	Yes	Overall, the exact mechanism of linezolid-induced pancreatitis is unknown; however, effective penetration of linezolid into the pancreas may be contributory.17
379		Nakata	2012	Japan	FY	75	Female	Diabetes	ESRD	Yes		No	Oral hypoglycemic: GLP-1 receptor agonist	Class Ic	Liraglutide	Liraglutide	0.6 mg/d	3	months	>30 d	100				No	Yes	Yes	Amylase		Yes	No	Yes	Yes		Yes	Yes							Other common causes of pancreatitis such as smoking, past history of pancreatitis and family history of pancreatitis were ruled out in both of our patients. Our two cases did not show high triglyceride or calcium concentrations	No				No
425		Knezevich	2012	USA	FY	53	Male	Diabetes	HTN, Hyperlipidemia, peripheral neuropathy, ED, Obesity		Hyperlipidemia	No	Oral hypoglycemic: GLP-1 receptor agonist	Class Ic	Liraglutide	Liraglutide	1.2 mg/d	2	months	>30 d	100				No	Yes	Yes	Amylase and lipase		Yes	No	Yes	Unclear	Yes	Yes	Yes	Yes							Yes	Naranjo	Probable	Naranjo 5 (probable)	No
374		Bourezane	2012	France	FY	63	Male	Diabetes	-			No	Oral hypoglycemic: GLP-1 receptor agonist	Class Ic	Liraglutide	Liraglutide	0.6-1.8 mg/d	11	months	>30 d	100				No	Yes	Yes	Amylase and lipase		Yes	No	Yes	Yes	Yes	Yes	Yes								Yes	Begaud 1985: French Pharmacovigilance	Probable	according to French pharmacovigilance it was probable	No
2622		Famularo	2012	Italy	PB/AB	67	Male	Diabetes				No	Oral hypoglycemic: GLP-1 receptor agonist	Class Ic	Liraglutide	Liraglutide	1.2mg/day	5	months	>30 d	100				No	Yes	Yes	Amylase and lipase		Conducted but no positive findings	No	Yes	Yes	Yes	No	No	Yes	Yes				Yes	acute/chronic pancreatic disease, toxic habits or taking any other meds, including over the counter medications or herbal remedies, potentially associated with pancreatitis.	Yes	Naranjo	Possible	Naranjo Probability Scale=possible	Yes...speculated
330		Artero	2013	Spain	FY	46	Female	Diabetes	Morbidly obese, right nephrectomy, type IV dyslipidemia, Type-2 diabetes (20 years) with chronic complications (nephropathy and peripheral neuropathy) and difficult glycemic control.	Yes	Hyperlipidemia	No	Oral hypoglycemic: GLP-1 receptor agonist	Class Ic	Liraglutide	Liraglutide	1.8 mg	108	days	>30 d	100		On max dose 73 d prior to admission		No	Yes	No			Yes	No	Yes	Yes	No	Yes	Yes								Yes	Naranjo	Possible	Naranjo (possible) - only 2 points	No
7037		Dabaghi	1991	USA	FY	67	Female	Diabetes	HTN			No	ACE inhibitor	Class Ia	Lisinopril	Lisinopril	10-20 mg/d	3	weeks	1-30 d	66.6667				No	Yes	Yes	Lipase	Serum amylase was 59 U/L and serum lipase 622 U/L	Conducted but no positive findings	No	Yes	Yes		Yes	Yes	Yes							No				No
1122		Maliekal	1993	USA	PB/AB	67	Male	Diabetes	Hypertension. History of benign prostatic hypertrophy, left cerebral vascular accident resulting in right hemiplegia.			No	ACE inhibitor	Class Ia	Lisinopril	Lisinopril	10mg/day	2	years	>30 d	66.6667				No	Yes	Yes	Amylase		Yes	No	Yes	Yes	No	Unclear	Unclear					Yes		tobacco products, uretral stone, peptic ulcer disease	Yes	FDA algorithm 1980	Probable	Food and Drug Administration (FDA) algorithm- establisehd a probable cause.	Yes...with reference(s)
6911		Standridge	1994	USA	PB/MT	57	Male	Other	Hypertension			No	ACE inhibitor	Class Ia	Lisinopril	Lisinopril	10mg/day	10	months	>30 d	66.6667				No	Yes	Yes	Amylase and lipase	Serum amylase= 2,481 U/L; lipase=6,858 U/L	No imaging conducted	Yes	Yes	Yes	No	Yes	Yes								No			Ranson's criteria= met 8 criteria	Yes...with reference(s)
6885		Marinella	1995	USA	PB/MT	62	Male	Diabetes	History of benign prostatic hypertrophy			No	ACE inhibitor	Class Ia	Lisinopril	Lisinopril	5mg/day	2	weeks	1-30 d	66.6667				No	Yes	Yes	Amylase and lipase	Serum amylase= 956 u/L; Lipase= 1,687 U/L	Yes	No	Yes	Yes		Yes	Yes					Yes			No				No
6745		Miller	1998	USA	FY/PB	42	Female	Other	HTN, CAD, and hx of histerectomy, brast lumpectomy, cholecystectomy and bilateral salpingo-oophorectomy, family hx of hypertriglyceridemia		Cholecystectomy, Family history of hypertriglyceridemia	No	ACE inhibitor	Class Ia	Lisinopril	Lisinopril	40 mg/d	3	months	>30 d	66.6667				No	Yes	Unclear--elevated but normal limit not reported	Amylase and lipase	amylase 117, lipase 200 U/L	Yes	No	Yes	Yes	Unclear	No	No						Unclear		No				No
4014		Kanbay	2006	Turkey	PB/AB	54	Male	Other	Hypertension			No	ACE inhibitor	Class Ia	Lisinopril	Lisinopril	10mg/BID	25	months	>30 d	66.6667				Yes - positive	Yes	Yes	Amylase and lipase		Yes	No	Yes	Yes	Yes	Yes	Yes	Yes				Yes		medical or surgical history	Yes	Naranjo	Probable	Naranjo's proability scale= probable	Yes...with reference(s)
19155	2019 update	Chis	2018	Romania	DW	67	Male	Diabetes	HTN			No	Incretin/GLP-1 RA	Class IV	Lixisenatide	Lixisenatide	10 mg/d	3	months	>30 d					No	Yes	Yes	Lipase		Yes	No	Yes	Yes	Yes	Unclear	Unclear	Yes	Yes		Yes	Yes	Yes		No				No
6238		Lee	2011	China	FY/PB	17	Female	Other	None			Yes	Opioid	Class IV	Loperamide	Loperamide (and 600 mg of trimebutine)	18 mg	2	hours	<24 h					No	Yes	Yes	Amylase and lipase		Conducted but no positive findings	No	Yes	Yes	Yes	No	No	Yes						Smoking	No				Yes...with reference(s)	Loperamide has been shown to decrease amylase output intraduodenally [4]; as an opiate receptor agonist, it probably causes a spasm at the sphincter of Oddi, the same way as morphine [5]. Second, loperamide, like morphine, is known to inhibit the release of pancreatic polypeptide [6]; the action of pancreatic polypeptide is to suppress the secretion from the exocrine pancreas [7], Without this re…
4633		Bosch	1997	Spain	PB/MT	39	Male	Other	Hypertension			No	Angiotensin II receptor antagonist	Class Ib	Losartan	Losartan	50mg/day	1	weeks	1-30 d	100				Yes - positive	Yes	Yes	Amylase and lipase	Serum Amylase = 732 IU/L; Lipase = 946 IU/L	Conducted but no positive findings	No	Yes			Yes	Yes						Yes	drugs	No				No
6778		Birck	1998	Germany	FY/PB	42	Female	Diabetes	Chronic renal insufficiency	Yes		No	Angiotensin II receptor antagonist	Class Ib	Losartan	Losartan	50 mg/day	1	weeks	1-30 d	100				Yes - positive	Yes	Yes	Lipase		Conducted but no positive findings	No	Yes	Yes		Yes	Yes								No				Yes...with reference(s)	The pathogenesis of pancreatitis after angiotensin II antagonism remains obscure. ACE inhibitors interfere with the kallikrein-kinen system leading to an accumulation of bradykinin which could be involved in the pathophysiology of pancreatitis [5]. However, losartan does not alter the kallikrein-kinin system [2]. The observation that both enalapril and losartan induced pancreatitis in the same pa…
6103		Arellano	2014	Spain	DW	61	Female	Other	Hypertension, spondylosis			No	Angiotensin II receptor antagonist	Class Ib	Losartan	Losartan	100 mg/day	15	days	1-30 d	100				No	Yes	Yes	Amylase and lipase		Conducted but no positive findings	No	Yes	Yes	No	No	No	No							Yes	Karch and Lasagna	Probable	Karch and Lasagna: plausible time sequence, withdrawal, no alt causes, biblio evidence	Yes...speculated
4338		Nishioka	2003	Brazil	PB/FY	49	Female	Hyperlipidemia	Hyperlipidemia: Type II b dyslipidemia. History of thyroidectomy due to diffuse goiter (Hashimoto's thyroiditis), osteroporosis			No	Lipid lowering: statin	Class IV	Lovastatin	Lovastatin	20mg/day	57	days	>30 d					No	Yes	No	Amylase		No imaging conducted	Yes	Yes	Yes	No	No	No							homeopathic or herbal medicines, history of pancreatitis; possilbe that ranitidine could have been related to AP, and possibly ceftriaxone	Yes	Naranjo	Probable or possible	Naranjo's scale= probable or possible	Yes...with reference(s)
968		Eland	1999	The Netherlands	FY/AB	46	Female	Other	NR			No	Antidepressant: TCA	Class IV	Maprotiline	Maprotiline	75 mg/day	10	days	1-30 d					No	Yes	Yes		No specifically reported for any of the two	Unclear	Unclear	Yes	Yes		Unclear	Unclear								Yes	Eland	Probable	Figure 1. Drug-associated acute pancreatitis: assessment of a causal relationship with the suspected drug in the absence of rechallenge data. TR, time relationship between first intake of the drug and onset of acute pancreatitis; Probable DIP: : 1) positive findings on ultrasound examination, 2) abdominal pain, and 3) elevated serum amylase or lipase.; Possible DIP: when other risk factors for ac…	No
7186		Van Walraven	1982	Canada	PB/MT	32	Female	Other	Dysmenorrhea			No	NSAID	Class Ib	Mefenamic acid	Mefenamic acid (Ponstan)	250mg/QID for 4days	8	days	1-30 d	66.6667	4 days after second 4-day cycle…assumed to be on a monthly basis as was for dysmenorrhea			No	Yes	Yes	Amylase	serum amylase = 3315 IU/l	Conducted but no positive findings	No	Yes	Yes	Yes	Yes	Yes							smoking, history of peptic ulcer disease	No				No
8265		Anderson	1985	UK	PB/FY	20	Female	Other	Dysmenorrhea			Unclear	NSAID	Class Ib	Mefenamic acid	Mefenamic acid	2.0-2.5 g/s (two episodes)- regulary at 1.0 g for past 2 years	24	hours	1-30 d	66.6667				Yes - positive	Yes	Yes	Amylase	5300 IU/l	Yes	No		Yes		Yes	Yes								No			evidence of positive rechallenge and absence of alcohol or gallsone risk factors (not cited)	No
137		Wurm	2015	Austira	FY	16	Female	Other	Pain: severe headache			No	NSAID	Class Ib	Mefenamic acid	Mefenamic acid	500 mg	18	hours	<24 h	66.6667				Yes - positive	Yes	Yes	Lipase		Yes	No	Yes	Yes		Yes	Yes			Yes			Yes	no other meds; all laboratory values were normal	No			Describes Karch and Badalov criteria	Yes...with reference(s)
8188		De Lalla	1993	Italy	PB/MT	24	Female	Other	Leishmania: Visceral Leishmaniasis			No	Pentavalent antimonial	Class Ib	Meglumine antimoniate	Meglumine: Pentavalant Antimony (meglumine antimonate)	100mg/(kg*d) equivalent to (25.5mg of Sb/[kg*d]. Starting dose on the first and second day were one-quarter (6.37 mg of Sb/kg) and one-half (12.75 mg of Sb/kg)	7	days	1-30 d	100				Yes - positive	Yes	Yes	Amylase and lipase		Yes	No		Yes		Yes	Yes								No				No
6905		Barthet	1994	Barthet	FY	35	Female	Other	Leishmaniasis, CRF with renal transplant and rejection, then second successful renal transplant	Yes		No	Pentavalent antimonial	Class Ib	Meglumine antimoniate	Meglumine antimoniate	15 mg/kg/d	2	days	1-30 d	100				No	Yes	Yes	Amylase and lipase	(not at admission but 13 days later and persistent for over 4 months)	Yes	No	Yes	Yes	Yes	Yes	Yes	Yes					Yes		No				No
6855		Torrus	1996	Spain	FY/PB	28	Female	Hepatitis	Visceral leishmaniasis, AIDS and cronic hepatitis C, Heroin addict, Fever and pancytopenia		HIV/AIDS	No	Pentavalent antimonial	Class Ib	Meglumine Antimoniate	Meglumine Antimoniate	20 mg/kg/day	8	days	1-30 d	100				No	Yes	Yes	Amylase and lipase		Conducted but no positive findings	No		Yes		Yes	Yes								No				No
6855		Torrus	1996	Spain	FY/PB	44	Female	Other	Visceral leishmaniasis			No	Pentavalent antimonial	Class Ib	Meglumine Antimoniate	Meglumine Antimoniate	20 mg/kg/day IV	4	days	1-30 d	100				No	Yes	Yes	Amylase and lipase		Yes	No				Yes	Yes								No				No
6679		Kuyucu	2001	Turkey	FY/PB	2	Male	Other	Visceral leishmaniasis, with subacute DIC			No	Pentavalent antimonial	Class Ib	Meglumine antimoniate	Meglumine antimoniate	5 mg/kg/d, doubled every day to reach 20 mg/kg/d	10	days	1-30 d	100				No	Yes	Yes	Amylase and lipase	serum amylase and lipase values up to 1557 and 320 units/l	Yes	No	Yes	Yes		Yes	Yes								No				No
465		Fathallah	2011	Tunisia	FY	43	Female	Other	Suicide/overdose (past history of schizophrenia and multiple suicide attempts)			Yes		Class Ic	Meprobamate	Meprobamate	60 g	1	hours	<24 h					No	Yes	Yes	Amylase and lipase		Yes	No	Yes	Yes	Yes	Yes	Yes	Yes				Yes		No renal disease,n no illicit drughs	Yes	Naranjo	Probable	According to the Naranjo probability scale, meprobamate-induced acute pancreatitis was probable.	Yes...with reference(s)
6646		Ben	2002	Tunisia	FY/PB	21	Female	Other	Healthy suicide			Yes	Oral hypoglycemic: Biguanide	Class Ia	Metformin	Metformin	53x850 mg= 45g	2	hours	<24 h	50				No	Yes	Yes	Amylase and lipase		Yes	Yes	Yes	Yes	Yes	Yes	Yes	Yes							No				No
3571		Molina Infante	2008	Spain	DW	22	Female	Diabetes				No	Oral hypoglycemic: Biguanide	Class Ia	Metformin	Metformin	425 mg QID	0	days	<24 h	50				No	Yes	Yes	Amylase and lipase		Yes	No	Yes	Yes	Yes	No	No	Yes	No	Yes					No				Yes...with reference(s)	PA associated with metformin has been related to the sudden increase in blood levels of lactate and triglycerides, although deferred pancreatic toxicity due to serum accumulation of the drug and pancreatic ischemia due to low expenditure has also been postulated as producing mechanisms 7, which is present in all patients. cases published in the form of dehydration due to vomiting or diarrhea in t…
2241		Alsubaie	2013	Saudi Arabia	PB/AB	19	Male	Diabetes				No	Oral hypoglycemic: Biguanide	Class Ia	Metformin	Metformin	1g/BID	4	years	>30 d	50				Yes - positive	Yes	Yes	Amylase and lipase		Yes	No	Yes	Yes	Yes	Yes	Yes	Yes				Yes			No				Yes...with reference(s)
1692		McFadden	2016	Australia	FY/PB	17	Male	Other	Weight gain from antipsychotics used for schizophrenia			No	Oral hypoglycemic: Biguanide	Class Ia	Metformin	Metformin	(500mg/day over 6 months- 1500 mg/day for 3 months- 3000mg/day for 2 weeks)	2	weeks	1-30 d	50		2 weeks after dose increase and didn't occur when reduced		No	Yes	Yes	Lipase	232	Conducted but no positive findings	No	Yes	Yes		No	No								No				No
2988		Rosenfeld	2011	Canada	PB/AB	50	Male	Hepatitis	acute renal failure (induced by drug), liver fibrosis (consistent with hep C infection), acute cholestasis (consistent with anabolic steriod use), mild pericellular fibrosis (consistent with alcohol abuse but without evidence of steatosis or steatohepatitis).			No	Anabolic steroid	Class IV	Methandrostenolone	Methandrostenolone (Dianabol)	10mg/BID for 5 days a week for 3 weeks, then 10mg/TID for 5 days a week for the next 5 weeks	8	weeks	>30 d					No	Yes	Yes	Lipase		Yes	No	No	Unclear	No	No	No	Yes					No	Excessive vitamin intake	No				No
6727		Taguchi	1999	Japan	FY/PB	66	Female	Other	Graves disease/thyrotoxicosis			No	Antithyroid	Class Ia	Methimazole	Methimazole	30 mg/d	3	weeks	1-30 d	83.3333				Yes - positive	Yes	Yes	Amylase and lipase		Conducted but no positive findings		Yes	Yes	Yes	Yes	Yes		Yes	Yes			Yes	no hx of allergies. There were no signs or symptoms of systemic tissue damage, with no angitis, nephritis, or skin rash	Yes	Mallory and Kern	Definite	Mallory and Kern (definite)	Yes...with reference(s)	The mechanism by which MMI induces a hypersensitivity reaction and injures the pancreas and parotid gland is to be clarified. Antithyroid drugs cannot be presented by HLA molecules as antigens because of their structure; HLA class II molecules bind and present short peptide fragments consisting of 10–20 amino acids. Very recently, involvement of MMI in antigen presentation was verified in an MMI-…
54		Abraham	2012	USA	FY	80	Female	Other	Hyperthyroidism and secondary hypertension			No	Antithyroid	Class Ia	Methimazole	Methimazole	10 mg/day	3	months	>30 d	83.3333				No	Yes	Yes	Amylase and lipase	amylase level of 371 IU/l, a lipase level of 581 IU/l	Yes	No	Yes	Yes		Yes	Yes							no hx of drug allergies	Yes	Karch and Lasagna	Probable	Karch and Lasagna: the causality was definite if a drug reaction followed the administration of the drug in a temporal sequence and in a known response pattern. Moreover this should be confirmed by cessation of the drug (de-challenge) with reappearance of symptoms upon repeated exposure to the drug (re-challenge). A drug reaction was probable if the reaction followed administration of the drug in…	Yes...with reference(s)
2569		Yang	2012	China	PB/AB	18	Female	Other	Hyperthyroidism: Grave's disease (hyperthyroid), exophthalmos, photophobia, and tearing, and her thyroid function did not normalize on PTU treatment			No	Antithyroid	Class Ia	Methimazole	Methimazole	20 mg/d	4	days	1-30 d	83.3333				Yes - positive	Yes	Yes	Lipase		Conducted but no positive findings	No	Yes	Yes	Yes	Yes	Yes		Yes					Allergies, history of cholelithiasis	No				Yes...with reference(s)
224		Jung	2014	Korea	FY	51	Male	Other	Hyperthyroidism: Graves' disease			No	Antithyroid	Class Ia	Methimazole	Methimazole	20 mg/d	2	weeks	1-30 d	83.3333	5 hours after second dosing			No	Yes	No	Amylase and lipase	both <3xULN	Yes	No	Yes	Yes		Yes	Yes			Yes			Yes	His family history was unremarkable & did not include thyroid disease or gastrointestinal disorder; no tobacco	No				No
37		Agito	2015	USA	FY	51	Female	Other	Hyperthyroidism: Subclinical Hyperthyroidism			No	Antithyroid	Class Ia	Methimazole	Methimazole	10 mg/day	3	weeks	1-30 d	83.3333				Yes - positive	Yes	Yes	Lipase		Yes	No	Yes	Yes	Yes	Yes	Yes							Thyroid-stimulating immunoglobulin, antithyroid peroxidase, and thyroglobulin antibodies were negative. Her liver function tests (LFTs) were normal,	Yes	Karch and Lasagna	Definite	Considering the aforementioned classifications, MMI-induced pancreatitis in our case falls into “definitive” under Karch and Lasagna,11 “class III” under Trivedi and Pitchumoni,12 and “class 1b” under Badalov et al.	Unclear
19001	2019 update	Kikuchi	2018	Japan	DW	76	Female	Other	Graves disease/thyrotoxicosis			No	Antithyroid	Class Ia	Methimazole	Methimazole	10 mg/d	24	hours	1-30 d	83.3333				No	No	Yes	Lipase	1060 IU/L	Yes	No	Yes	Yes	Yes	Yes	Yes	No	Yes	Yes	Yes	Yes		Allergies	No				No
7211		Van Der Heide	1981	The Netherlands	DW	61	Female	Other	Hypertension			No	Alpha-2 adrenergic receptor agonist	Class Ib	Methyldopa	Methyldopa	250 mg TID	2	weeks	1-30 d	100				Yes - positive	Yes	Yes	Amylase and lipase		Conducted but no positive findings	No	Yes	Yes		Unclear	Unclear	Yes							No				No
7211		Van Der Heide	1981	The Netherlands	PB/FY	69	Female	Other	Cystic lung disease			No	Alpha-2 adrenergic receptor agonist	Class Ib	Methyldopa	Methyldopa	500mg/day	9	days	1-30 d	100				Yes - positive	Yes	Yes	Amylase		Conducted but no positive findings	No		No		Unclear	Unclear								No				No
8265		Anderson	1985	UK	PB/FY	72	Female	Other	Hypertension			No	Alpha-2 adrenergic receptor agonist	Class Ib	Methyldopa	Methyldopa	750 mg/d	48	hours	1-30 d	100				Yes - positive	Yes	Yes	Amylase	2400 IU/l	No imaging conducted	No	Yes	Yes		Yes	Yes								No			evidence of positive rechallenge and absence of alcohol or gallsone risk factors (not cited)	No
6766		Julve Pardo	1998	Spain	DW	61	Female	Other	Optic neuritis		Immune disorder: optic neuritis	No	Corticosteroid	Class Ia	Methylprednisolone	Methylprednisolone	1 g/day	3	days	1-30 d	100				No	Yes	Yes	Amylase		Yes	No	Yes	Yes	Yes	Yes	Yes	No							Yes	Naranjo	Probable	Naranjo (7) probable	No
4582		Yoshizawa	1999	Japan	PB/MT	80	Female	Other	Immune disorder: Bullous pemphigoid. History of osteoporosis		Immune disorder: Bullous pemphigoid. History of osteoporosis	No	Corticosteroid	Class Ia	Methylprednisolone	Methylprednisolone & oral prednisolone	1g (Methylprednisolone) & 30mg/day (prednisolone)	2	days	1-30 d	100				Yes - positive	Yes	Yes	Amylase	Serum Amylase = 190 IU/l	Yes	No			Yes	Yes	Yes	Yes							No				No
152		Sabre	2015	USA	FY	68	Female	Hyperlipidemia	OA, hypothyroidism, diverticulitis, hyperlipidemia, hypertension, generalized anxiety disorder, major depressive disorder		Hyperlipidemia	No	Corticosteroid	Class Ia	Methylprednisolone	Methylprednosolone	4 mg/d	3	days	1-30 d	100				No	Yes	Yes	Lipase	1770 U/L	Yes	No	Yes	Yes		Yes	Yes								No				No
19061	2019 update	Bar	2017	Switzerland	DW	51	Female	Diabetes	Multiple sclerosis, HTN, undiagnosed diabetes	Yes		No	Corticosteroid	Class Ia	Methylprednisolone	Methylprednisolone	500 mg/day	5	days	1-30 d	100				No	Yes	Yes	Lipase		Yes	No	Yes	Yes	No	Unclear	Unclear	Yes		Yes	Yes		Yes		No				Yes	The mechanisms by which CS induce pancreatitis are not yet fully elucidated.10 However, it was postulated that a CS-induced HTG with lipid-dependent obstruction of pancreatic capillaries resulting in local ischemia and inflammation may be the cause.6 10
19070	2019 update	Yahiaoui	2017	France	DW	42	Male	Other	Multiple sclerosis			No	Corticosteroid	Class Ia	Methylprednisolone	Methylprednisolone	1000 mg/d	3	days	1-30 d	100				Yes - positive	Yes	Yes	Lipase	750 IU/L	Yes	No	Yes	Yes	Yes	Yes	Yes	Yes					Yes		No				Yes	The in vitro study of Kimura et al. [4] on isolated canine pancreas shows that the highest dose of corticosteroids induces a mild decrease of pancreas secretion with hyperviscosity: this effect may be responsible for pancreatic damage. Intravenous form of methylprednisolone differs from oral form by the presence of salt of hemisuccinate used in order to solubilize the molecule. Several authors [6…
19147	2019 update	Nango	2018	Japan	DW	51	Female	Hepatitis	Fulminant autoimmune hepatitis		Cholecystectomy, Immune disorder: hepatitis	No	Corticosteroid	Class Ia	Methylprednisolone	Methylprednisolone followed by oral prednisolone	1000 mg/d x 3 days then oral pred 40 mg/d.	5	days	1-30 d	100				No	Yes	Yes	Amylase and lipase		Yes	No	Yes	Yes		Yes	Yes		Yes		Yes	Yes			No				No
7071		Fuchs	1989	USA	PB/MT	29	Female	Diabetes	Anasarca. History of hypertension, nephrotic syndrome, edema.	Yes		No	Diuretic: thiazide-like	Class Ic	Metolazone	Metolazone	5mg/BID	8	days	1-30 d	100				No	Yes	Yes	Lipase	lipase = 2280units	No imaging conducted	No	Yes	Yes	Yes	Yes	Yes								No				No
7014		Anderson	1991	USA	FY	58	Female	Diabetes			Cholecystectomy	No	Diuretic: thiazide-like	Class Ic	Metolazone	Metolazone	10 mg/d	11	days	1-30 d	100				No	Yes	Yes	Amylase and lipase	524 U/L, >90 U/L	Yes	No		Yes	Unclear	Yes	Yes	No							No				Yes...with reference(s)
4789		Corey	1990	USA	FY/PB	63	Female	Crohn's dz/IBD/ulcerative colitis	rectovaginal fistula, arthritis, bowel resections			No	Antibiotic: Nitroimidazole	Class Ia	Metronidazole	Metronidazole	250 mg qid	1	weeks	1-30 d	81.8182				No	Yes	Yes	Amylase and lipase		Conducted but no positive findings	No	Yes	Yes	Yes	Yes	Yes	Yes			Yes	Yes			No			temporal association, medical history was considered	Yes...with reference(s)	No information regarding a mechanism whereby metronidazole could cause pancreatic injury is available. It is of interest that under aerobic conditions nitroheterocyclic compounds, such as metronidazole, have the potential to undergo redox cycling and yield superoxide, hydrogen peroxide, and possibly other free radicals [12]. Streptozotocin and alloxan, both redox-active compounds, are toxic to pa…
863		Feola	2002	USA	FY/PB	49	Female	Other	Vaginal trichomoniasis; depression and moderate alcohol consumption (She also reported a diagnosis of acute pancreatitis after receiving metronidazole therapy for 3–5 days for an episode of trichomoniasis 3 years earlier. )		Previous pancreatitis (due to metronidazole)	No	Antibiotic: Nitroimidazole	Class Ia	Metronidazole	Metronidazole	2 g, single dose	12	hours	<24 h	81.8182				No	Yes	Yes	Amylase and lipase		Conducted but no positive findings	No	Unclear	Unclear	Yes	Yes	Yes								No				No
8260		Plotnick	1985	USA	PB/MT	29	Female	Other	Bacterial infection: Postpartum vaginal discharge and spotting			No	Antibiotic: Nitroimidazole	Class Ia	Metronidazole	Metronidazole	250mg/TID	2	days	1-30 d	81.8182				Yes - positive	Yes	Yes	Amylase	serum amylase = amylase, 1182 U/dL	Yes	No	Yes	Yes		Yes	Yes								No				Yes...speculated
7103		Sanford	1988	USA	PB/MT	23	Female	Other	Bactetrial vaginosis: Gardnerella vaginitis infection. History of gonnorhea salpingitis, and pneumonia.			No	Antibiotic: Nitroimidazole	Class Ia	Metronidazole	Metronidazole	250mg/TID	8	days	1-30 d	81.8182				Yes - positive	Yes	Yes	Amylase and lipase	Serum amylase= 19.07 ukat/L; serum lipase= >1.5 ukat/L	Yes	No	Yes	Yes	Yes	Unclear	Unclear	Yes			Yes			family and personal history of pancreatitis, liver disease, gallbladder disease or hyperlipidemias.	No				No
7077		Celifarco	1989	USA	PB/MT	22	Female	Other	Bacterial infection: Vaginal Infection			No	Antibiotic: Nitroimidazole	Class Ia	Metronidazole	Metronidazole	250mg/TID	12	hours	<24 h	81.8182				Yes - positive	Yes	Yes	Amylase and lipase	lipase = 35.2 U/dl	Yes	No	Yes	Yes	Yes	Yes	Yes							duodenal ulcer	No				No
968		Eland	1999	The Netherlands	FY/AB	46	Female	Other	NR			No	Antibiotic: Nitroimidazole	Class Ia	Metronidazole	Metronidazole	2000 mg/day	1	days	1-30 d	81.8182				Yes - positive	Yes	Yes		No specifically reported for any of the two	Unclear	Unclear	Yes	Yes		Unclear	Unclear								Yes	Eland	Definite	Figure 1. Drug-associated acute pancreatitis: assessment of a causal relationship with the suspected drug in the absence of rechallenge data. TR, time relationship between first intake of the drug and onset of acute pancreatitis; Probable DIP: : 1) positive findings on ultrasound examination, 2) abdominal pain, and 3) elevated serum amylase or lipase.; Possible DIP: when other risk factors for ac…	No
4544		Sura	2000	USA	PB/MT	61	Female	Other	Bacterial infection: Aspiration pneumonia after surgery for major coronary artery occlusion. History of renal transplantation, transplant failure requiring hemodialysis, idiopathic aplastic anemia, 3 separate myocardial infarctions, percutaneous transluminal coronary angioplasty, and hypertension.	Yes		No	Antibiotic: Nitroimidazole	Class Ia	Metronidazole	Metronidazole	500mg IV q 6h	11	days	1-30 d	81.8182				No	Yes	Yes	Amylase and lipase		Conducted but no positive findings	No	Yes	Yes	No	Yes	Yes								No				Yes...with reference(s)
781		Nigwekar	2004	USA	PB/FY	46	Female	Other	Bacterial vaginosis. History of uterine fibroids, had AP approximatley 6 years ago requiring 5 day hospitalization (presumed to be due to alcohol use)			No	Antibiotic: Nitroimidazole	Class Ia	Metronidazole	Metronidazole	500mg/TID for 7 days	8	days	1-30 d	81.8182				No	Yes	Yes	Amylase and lipase		Conducted but no positive findings	No	Yes	Yes		Yes	Yes			Unclear					Yes	Mallory and Kern	Probable	Probable by Mallory A, Kern F Jr. Drug-induced pancreatitis: a critical review. Gastroenterology 1980; 78:813-20	Yes...with reference(s)
3836		Tsesmeli	2007	Greece	PB/AB	31	Male	Crohn's dz/IBD/ulcerative colitis				No	Antibiotic: Nitroimidazole	Class Ia	Metronidazole	Metronidazole	1.5g/day	5	days	1-30 d	81.8182				No	Yes	Yes	Amylase		Yes	No	Yes	Yes	Yes	Yes	Yes	Yes		Yes				smoking	No				Yes...with reference(s)
3666		Loulergue	2008	France	PB/AB	25	Male	HIV/AIDS	HIV and diarrhea related to pseudomembranos colitis			No	Antibiotic: Nitroimidazole	Class Ia	Metronidazole	Metronidazole	500mg/TID	5	days	1-30 d	81.8182				No	Yes	Yes	Lipase		Conducted but no positive findings	No				Yes	Yes						No	travelling to tropical countries	No				Yes...with reference(s)
3633		Romero Ganuza	2008	Spain	DW	31	Female	Other	Bacterial infection: C diff, multitrauma, pneumonia, UTI			No	Antibiotic: Nitroimidazole	Class Ia	Metronidazole	Metronidazole	500 mg QID	2	days	1-30 d	81.8182				No	Yes	Yes	Lipase		Conducted but no positive findings	No	Yes	Yes	Yes	No	No	Yes				Yes			No			Discussed Naranjo but not on their patient	No
669		Sato	2007	Japan	PB/FY	73	Male	Other	Fungal infection: Pulmonary aspergillosis (with pulmonary mycobacterium avium complex infecion). History of gastrectomy due to gastric cancer, idiopathic thrombocytopenic purpra			No	Antifungal	Class IV	Micafungin	Micafungin (Myamine)	150mg/day	3	weeks	1-30 d					No	Yes	Yes	Amylase and lipase		Yes	No	Yes	Yes	Yes	No	No	Yes					Yes	history of allergy; Our patient was receiving multiple medications and an immunomodulating agent, such as prednisolone.	Yes	Naranjo	Probable	Naranjo Probabilty Scale (6 points)- probably associated	No
2265		Pandey	2013	India	PB/AB	41	Male	Other	Leishmania: Visceral leishmaniasis			No		Class IV	Miltefosine	Miltefosine	50mg/BID for 28 days	13	days	1-30 d					No	Yes	Yes	Amylase and lipase		Yes	No		Yes		Yes	Yes	Yes							Yes	Naranjo, WHO	Probable, Probable/likely or Possible	Naranjo Causality score= probable; The World Health Organization- Uppsala Monitoring Centre (WHO-UMC) causality scale= probable/likely or possible.	No
6770		Chetaille	1998	France	DW	59	Female	Hyperlipidemia	Acne/skin disease, gastric ulcer, hypertension, elevated cholesterol, hysterectomy		Hypercholesterolemia	No	Antibiotic: Tetracycline and derivatives	Class Ic	Minocycline	Minocycline	100 mg/day	9	days	1-30 d	80			Yes	No	Yes	No			Yes	No	Yes	No	Yes	No	No	Yes			Yes	Yes	Yes		Yes	Begaud 1985: French Pharmacovigilance	Doubtful	French criteria (doubtful)	Yes...with reference(s)	The pathophysiology of pancreatic involvement by tetracyclids remains incompletely understood; the role of a possible toxic metabolism discussed by Steinberg (9) has never been demonstrated, especially since work on the use of oral tetracyclines in brucellosis-associated PAs has not been demonstrated. shown additive toxicity (10). In addition, by analogy with hepatitis, the recent publication (11…
6770		Chetaille	1998	France	DW	13	Female	Other	Acne/skin disaese			No	Antibiotic: Tetracycline and derivatives	Class Ic	Minocycline	Minocycline	100 mg/day	7	weeks	>30 d	80				No	Yes	Yes	Amylase		Yes	No	Yes	Yes	Yes	Yes	Yes	Yes			Yes	Yes	Yes		Yes	Begaud 1985: French Pharmacovigilance	Probable	French criteria (probable)	Yes...with reference(s)	The pathophysiology of pancreatic involvement by tetracyclids remains incompletely understood; the role of a possible toxic metabolism discussed by Steinberg (9) has never been demonstrated, especially since work on the use of oral tetracyclines in brucellosis-associated PAs has not been demonstrated. shown additive toxicity (10). In addition, by analogy with hepatitis, the recent publication (11…
6681		Boyle	2001	USA	FY/PB	29	Female	Other	Cystic fibrosis class V CF mutation (elevated risk of idiopathic pancreatitis), with Stentrophomonas malftophilia infection		Cystic fibrosis class V CF mutation (elevated risk of idiopathic pancreatitis)	No	Antibiotic: Tetracycline and derivatives	Class Ic	Minocycline	Minocycline	200 mg/d	4	days	1-30 d	80				No	Yes	Yes	Amylase		No imaging conducted	No	Yes	Yes		Yes	Yes								No				No
6681		Boyle	2001	USA	FY/PB	21	Female	Other	Cystic fibrosis class V CF mutation (elevated risk of idiopathic pancreatitis), P. aeruginosa infection		Cystic fibrosis class V CF mutation (elevated risk of idiopathic pancreatitis)	No	Antibiotic: Tetracycline and derivatives	Class Ic	Minocycline	Minocycline	200 mg/d	1	weeks	1-30 d	80				No	Yes	Yes	Amylase and lipase	amylase 1,013 IU/L, lipase 902 IU/L	No imaging conducted	No			Yes	Yes	Yes								No				No
19018	2019 update	Gabriel	2018	USA	DW	52	Male	Other	Fibular fracture (recent with open reduction and internal fixation)			No	Antibiotic: Tetracycline and derivatives	Class Ic	Minocycline	Minocycline	100 mg BID	7	days	1-30 d	80				No	Yes	Yes	Lipase	994 U/L	Yes	No	Yes	Yes	Yes	Yes	Yes	Yes							No				No
833		Chen	2003	USA	PB/AB	44	Female	Diabetes	History of major depression, obsessive-compulsive disorder, migraines			No	Antidepressant: TCA	Class Ib	Mirtazapine	Mirtazapine	45 mg/day	2	months	>30 d	75				No	Yes	Yes	Amylase and lipase		Yes	No	Yes	Yes	No	Yes	Yes	Yes						smoking, illicit drugs	No			Ranson criteria (score 3); APACHE II (score 6)	Yes...with reference(s)
4329		Lankisch	2003	USA	PB/FY	30	Female	Other	Psychiatric disease: Depression			No	Antidepressant: TCA	Class Ib	Mirtazapine	Mirtazapine	15mg/day	2	years	>30 d	75				No	Yes	Yes	Amylase and lipase		Yes	No	Yes	Yes		Yes	Yes							No other meds	No				No
6384		Hussain	2008	UK	PB/MT	40	Male	Other	Psychiatric disease: Recurrent anxiety and depression. Hisotry of hospitalizations and depressive episodes and overdosage of venlafaxine			No	Antidepressant: TCA	Class Ib	Mirtazapine	Mirtazapine	30 mg/day	2	years	>30 d	75				Yes - positive	Yes	Yes	Amylase	Serum amylase = 560 IU/dL	Yes	No	No	Yes		Unclear	Unclear		Yes					steroids	No				Yes...with reference(s)
19002	2019 update	Bowers	2018	USA	DW	46	Female	Other	Hypertension, gout, anxiety, depression, lower back pain			No	Antidepressant: TCA	Class Ib	Mirtazapine	Mirtazapine	15-30 mg/d	1	months	1-30 d	75				Yes - positive	Yes	Yes	Lipase	1488	No imaging conducted	No	Yes	No	No	Yes	No	Yes							Yes	Naranjo	Probable	5: claims that all other alternatives (diagnoses, I presume) were eliminated prior to discontinuing the meds, but they don't say all the other alternatives.	Yes…speculated	Mirtazapine has been reported to increase nonfasting cholesterol and triglyceride levels in previous studies.
623		Mori	2008	Japan	FY/PB	75	Male	Diabetes	seropositive RA, DM, chronic hepatitis C		HCV, Immune disorder: RA	No		Class IV	Mizoribine	Mizoribine	150 mg/d	2	weeks	1-30 d					No	Yes	Yes	Amylase	Serum amylase= 3,478 IU/L	Yes	No	Yes	Yes	Yes	No	No	Yes	Yes		No		Yes		No			Badalov	Yes...speculated
49		Das	2013	India	FY	22	Male	Other	Allergic rhinitis			No		Class IV	Montelukast	Montelukast	10 mg/day	2	months	>30 d					No	Yes	Unclear--elevated but normal limit not reported	Amylase and lipase	Amylase 311, lipase 163 U/L	Yes	No		Yes		Yes	Yes				Yes	Yes	No	Factitious pancreatitis was ruled out. There were no evidences of any other intra-abdominal pathology like biliary tract disease, peritonitis, peptic ulcer perforation, intestinal obstruction or appendicitis. Ultrasonography of abdomen finding did not show any evidence of gallstones. There was no history of any abdominal trauma, head injury, any surgery or any operative procedure like Endoscopic …	Yes	Naranjo	Probable	Naranjo probable (Naranjo adverse drug reaction probability scale10 suggested that there was a ‘probable’ relationship between administration of montelukast and acute pancreatitis, associated with hypercholesterolemia, and severe hypertriglyceridemia. For patients taking montelukast for a long duration, routine lipid profile monitoring may be warranted to check for abnormalities, and these patien…	No
19008	2019 update	Einollahi	2015	Iran	DW	56	Male	Other	Kidney transplant	Yes		No		Class IV	Mycophenolate mofetil	Mycophenolate mofetil	2 g/d	12	days	1-30 d					No	Yes	Yes	Amylase and lipase		Yes	Yes	Yes	Yes	Yes	Unclear	No	Yes			Yes		Yes		No				No
8209		Pedregal	1992	Spain	DW	27	Female	Other	Addiction: Heroin addict			No	Opiate agonist	Class Ic	Naltrexone	Naltrexone	50 mg/d	4	months	>30 d	0				No	Yes	Yes	Amylase and lipase		Conducted but no positive findings	No	Yes	Yes	Yes	Yes	Yes	Yes					Yes		No				No
19337	2019 update	Verma	2016	USA	DW	29	Male	Other	Alcohol dependence			No	Opiate agonist	Class Ic	Naltrexone	Naltrexone	50 mg/d	8	days	1-30 d	0				No	Yes	Yes	Lipase		Yes	No	Yes	Yes	Yes	Unclear	Unclear		Yes					Smoking, illicit drugs	No				No
6945		Du Ville	1993	Belgium	PB/MT	18	Female	Other	Dysmenorrhea			No	NSAID	Class Ic	Naproxen	Naproxen	250mg x 2 tabs	3	hours	<24 h	66.6667				No	Yes	Yes	Amylase and lipase	Amylase (hyperamylaseia)= 1253 IU/L; Lipase=447 IU/L	Conducted but no positive findings	No	Yes	Yes	Yes	Yes	Yes	Yes							No				No
6869		Castiella	1995	Spain	PB/MT	18	Female	Other	Dysmenorrhea			No	NSAID	Class Ic	Naproxen	Naproxen	250mg	1	days	1-30 d	66.6667				No	Yes	Yes	Amylase		Conducted but no positive findings	No	Yes	Yes	Yes	Yes	Yes	Yes					Yes		No				No
708		Aygencel	2006	Turkey	FY	20	Male	Other	Suicide/overdose			Yes	NSAID	Class Ic	Naproxen	Naproxen	550 mg	1	hours	<24 h	66.6667				No	Yes	Yes	Amylase		Conducted but no positive findings	No	Yes	Yes	Yes	Yes	Yes	Yes							No				No
6739		Di Martino	1999	France	FY	30	male	HIV/AIDS	HIV infection complicated by cytomegalovirus colitis		Cholecystectomy	No		Class Ib	Nelfinavir	Nelfinavir	2250mg a day	3	months	>30 d					Yes - positive	Yes	Yes	Amylase and lipase	"Tests showed amylase 8.9 upper normal range (UNR), lipase 103 UNR"…assumed this means 8.9 x ULN and 103 x ULN	Yes	No	yes	Yes	Yes	No	No						Yes		No				No
3883		Shindano	2007	Belgium	PB/AB	56	Female	Other	Diarrhea: "Abdominal discomfort"			No	Antibiotic: Nitrofuran	Class IV	Nifuroxazide	Nifuroxazide	200mg x 2 tabs	2	hours	<24 h					No	Yes	Yes	Amylase and lipase		Yes	No	Yes	Yes		Unclear	Unclear	Yes					Yes		No			Ranson's score =2	Yes...with reference(s)
351		Engel	2013	Israel	FY	69	Male	Hyperlipidemia	CML: chronic phase CML (also abdominal laparotomy due to traumatic diaphragmatic rupture 30 years earlier, hypertension, and hypercholesterolemia with normal triglyceride levels. Local skin melanoma was removed 2 years earlier, with no recurrence)		Hypercholesterolemia	No		Class Ic	Nilotinib	Nilotinib	600 mg/d for 6 daus	12	hours	<24 h	66.6667				No	Yes	Yes	Lipase		Yes	No	Yes		Yes	Yes	Yes							no hx of smoking, no drug allergies	Yes	Naranjo	Possible	This case is consistent with Badalov’s new classification system for drug-induced acute pancreatitis in the absence of gallstones in the bile system, serum hypertriglyceridemia, or alcohol consumption. Rechallenge with the drug is not mandatory according to this classification.2 According to the Naranjo probability scale, this case is classified as possible drug-induced pancreatitis.	Yes...speculated
67		Yamada	2016	Japan	FY	74	Male	Other	CML, benign prostate hypertrophy and pulmonary emphysema.			No		Class Ic	Nilotinib	Nilotinib	600 mg/d	3	days	1-30 d	66.6667				No	Yes	Unclear--elevated but normal limit not reported	Amylase and lipase	amylase (206 IU/L, grade 4) and lipase (326 U/L, grade 4) levels	Yes	No	Yes	Yes	Yes	Yes	Yes							DM; no other causes was assumed to include other drugs.	No				Yes...with reference(s)
67		Yamada	2016	Japan	FY	73	Male	Other	CML-CP			No		Class Ic	Nilotinib	Nilotinib	300 mg/day	5	days	1-30 d	66.6667				No	Yes	Unclear--elevated but normal limit not reported	Amylase and lipase	amylase (295/μL, grade 4) and lipase (487 U/L, grade 4) levels	Yes	No	Yes	Yes	Yes	Yes	Yes								No				Yes...with reference(s)
1251		Nelis	1983	The Netherlands	PB/AB	79	Female	Diabetes	Suspected urinary tract infection. History of hypersmolar nonketoacidotic syndrome, pulmonary emboli. Diabetes mellitus, spontaneous thromboembolism, present jaundice, pancreatic carcinoma		Pancreatic carcinoma	No	Antibiotic: Nitrofuran	Class Ia	Nitrofurantoin	Nitrofurantoin	400mg/day	5	days	1-30 d	100				Yes - positive	Yes	Yes	Amylase		Yes	No		Yes		Yes	Yes							initial differential diagnosis included nitrofurantoin-induced cholestatic hepatitis. Because of the recently developed diabetes mellitus, the recent period of spontaneous thromboembolism, and the present jaundice, pan- creatic carcinoma was also considered	No				No
6902		Christophe	1994	Belgium	PB/MT	26	Female	Other	Bacterial infection: Urinary frequency and dysuria			No	Antibiotic: Nitrofuran	Class Ia	Nitrofurantoin	Nitrofurantoin (macrocristalline)	100mg/QID x 3 days	3	days	1-30 d	100				Yes - positive	Yes	Yes	Lipase		Yes	No	Yes	Yes	Yes	Yes	Yes	Yes					Yes		No				No
4389		Mouallem	2003	Israel	PB/FY	76	Female	Other	Bacterial UTI: Asymptomatic bacteriuria due to Enterococcus fecalis. History of dementia			No	Antibiotic: Nitrofuran	Class Ia	Nitrofurantoin	Nitrofurantoin	100mg/QID (took 300mg and started AP symptoms)	1	days	1-30 d	100				No	Yes	Yes	Amylase and lipase		Conducted but no positive findings	No	Yes	Yes	Yes	Yes	Yes	Yes						metabolic disorder	No				No
1606		Ikeuchi	2016	Japan	PB/AB	66	Female	Other	Cancer: Recurrent lung adenomcarcinoma with lymph node and femoral metastases , progressing to inguinal and pelvic lymph node metastasis (indicated for drug), originally had locally advanced esophageal squamous cell carcinoma and concomitant early lung adenocarcinoma			No	Anti–programed death receptor-1 drug	Class III	Nivolumab	Nivolumab	3mg/kg q 2 weeks	18	days	1-30 d	0				No	Yes	Yes	Amylase and lipase	not reported ("grade 3 elevation")	Yes	No		Yes		Yes	Yes								No				No
19026	2019 update	Jiang	2018	China	DW	64	Male	Other	Non-small cell lung cancer			No	Anti–programed death receptor-1 drug	Class III	Nivolumab	Nivolumab	140 mg/d	24	hours	<24 h	0				No	Yes	No			Yes	No				Unclear	Unclear								No				No
884		Drabo	2002	France	FY	45	Male	Other	Bacterial infection: E. coli UTI and Plasmodium falciparum infection			No	Antibiotic: Fluoroquinolone	Class IV	Norfloxacin	Norfloxacin	800 mg/d	24	hours	1-30 d					No	Yes	Yes	Amylase		Yes	No	Yes	Yes		No	No					Yes	Yes	There was also no other etiologic factor	No				No
7013		Gradon	1991	USA	FY/PB	58	Male	HIV/AIDS	AIDS, undiagnosed non-infectious chronic diarrhea (ultimately found to be Isospora belli), cutaneous Kaposi's sarcoma			No	Somatostatin	Class Ib	Octreotide	Octreotide	100 µg/bid	3	days	1-30 d	50				No	Yes	Yes	Amylase	1100 U/L	Conducted but no positive findings	No	Yes	Yes	Yes	Yes	Yes								No				Yes...with reference(s)	Octreotide is known to slow the flow rate of pancreatic exocrine secretions, as well as to inhibit the secretion of pancreatic exocrine produce [10]. Hypothesis: Although in the pancreas the action of octreotide is at the cellular level rather than at the level of the ampulla, the effect is that of blocking pancreatic exocrine secretion, mimicking the effect of a gallstone an resulting in acute p…
4776		Fredenrich	1991	France	PB/MT	55	Male	Other	Acromegaly. History of macroadenoma with laterosellar extension and arachnoidal hernia.			No	Somatostatin	Class Ib	Octreotide	Octreotide	1000 ug subcutaneous x3 injections, followed by few days break, then 300 ug subcutaneous q24h.	23	hours	<24 h	50			Yes	No	Yes	Yes	Amylase and lipase	Serum amylase = 2355 IU/L	Yes	No	Yes	Yes	Yes	Yes	Yes	Yes			No				No				Yes...speculated
4778		Sadoul	1991	France	FY/PB	24	Male	Other	Acromegaly with elevated intracranial pressure			No	Somatostatin	Class Ib	Octreotide	Octreotide	100 µg subcutaneously x3/d	13	months	>30 d	50				No	Yes	No			Yes	Yes		Unclear		Unclear	Unclear								No				No
6915		Vidal	1994	Spain	PB/MT	27	Male	HIV/AIDS	HIV infected suffering from enteritis due to Cryptosporidium. History of miliary tuberculosis			No	Somatostatin	Class Ib	Octreotide	Octreotide	100ug q8hrs	6	hours	<24 h	50				Yes - positive	Yes	Yes	Lipase		Yes	No	Yes	Yes		Yes	Yes								No				Yes...with reference(s)
6715		Canovas	2000	Spain	DW	54	Male	Other	Acromegaly			No	Somatostatin	Class Ib	Octreotide	Octreotide	100 ug TID	12	months	>30 d	50				No	Yes	Yes	Amylase		Yes	No		No		Unclear	Unclear								No				Yes...with reference(s)	The most frequent side effect of the administration of somatostatin analogues in the long term is an increase in the incidence of biliary lithiasis due to its inhibitory effect on the secretion of cholecystokinin, thus decreasing the contractility of the gallbladder. The incidence of lithiasis after more than twelve months of treatment varies between 3% and 50% (1-5) depending on the series. The …
6715		Canovas	2000	Spain	DW	53	Female	Other	Cancer: Thyroid carcinoma with hepatic and ganglionic mets			No	Somatostatin	Class Ib	Octreotide	Octreotide	100 ug TID	16	months	>30 d	50				No	Yes	Yes	Amylase		Yes	No		No		Unclear	Unclear								No				Yes...with reference(s)	The most frequent side effect of the administration of somatostatin analogues in the long term is an increase in the incidence of biliary lithiasis due to its inhibitory effect on the secretion of cholecystokinin, thus decreasing the contractility of the gallbladder. The incidence of lithiasis after more than twelve months of treatment varies between 3% and 50% (1-5) depending on the series. The …
6794		Nishawala	1997	USA	FY/PB	16	Female	Other	Major psychotic depression and severe post-traumatic stress disorder			No	Antipsychotic	Class Ic	Olanzapine	Olanzapine	10 mg/d	3	weeks	1-30 d	90				No	Yes		Lipase		Yes	No	Yes	No		No	No							She denied use of any toxins, and she had no febrile illness, rash, or prodrome	No				No
933		Doucette	2000	Canada	FY	72	Female	Other	Psychiatric disease: Cognitive dysfunction, chronic pain, left temporal cerebral infarct, depression, prescription drug addiction/abuse (due to chronic pain)		Cholecystectomy	No	Antipsychotic	Class Ic	Olanzapine	Olanzapine	5 mg/d	6	months	>30 d	90				No	Yes	Yes	Lipase	1337 U/L	No imaging conducted	Yes	Yes	Yes		Yes	Yes							More common causes of acute pancreatitis, such as ethanol consumption and gallstones, were also ruled out in this patient. Therefore, olanzapine was rated as a probable cause for acute pancreatitis in our patient.	Yes	Naranjo	Probable	According to the Naranjo probability scale, olanzapine was considered the probable cause of acute pancreatitis in this patient.	No
790		Waage	2004	Norway	PB/AB	42	Male	Other	Psychiatric disease: Paranoid psychosis. During hospital stay (acute renal failure, candida infection)			No	Antipsychotic	Class Ic	Olanzapine	Olanzapine	10 mg/day	19	months	>30 d	90				No	Yes	Yes	Amylase		Yes	Yes	Yes	Yes		Yes	Yes	Yes				Yes		narcotics, cholelithiasis	No				Yes...with reference(s)
6474		Belli	2005	Turkey	PB/MT	25	Male	Other	Schizophrenia: Paranoid schizophrenia			No	Antipsychotic	Class Ic	Olanzapine	Olanzapine	10mg/day	22	months	>30 d	90				No	Yes	No	Amylase	Amylase 130 IU/L;	Yes	No	Yes		No	Yes	Yes	Yes						narcotics	No				No
6407		Rossor	2007	UK	PB/MT	36	Male	Other	Schizophrenia: Schizoaffective disorder			No	Antipsychotic	Class Ic	Olanzapine	Olanzapine	10mg/day	6	weeks	>30 d	90				No	Yes	Yes	Amylase		No imaging conducted	No	Yes	Yes	No	Yes	Yes								No				Yes...speculated
2077		Samanta	2014	India	PB/AB	32	Male	Other	Psychiatric disease: Bipolar disorder			No	Antipsychotic	Class Ic	Olanzapine	Olanzapine	5mg/BID	2	months	>30 d	90				No	Yes	Yes	Lipase		Yes	No	Yes	Yes	No	Unclear	Unclear	Yes		Yes				smoking, family history of diabetes	No				Yes...with reference(s)
6079		Gupta	2014	India	PB/MT	25	Male	Other	Psychiatric disease: Psychosis, not otherwise specified			No	Antipsychotic	Class Ic	Olanzapine	Olanzapine	10mg/day	7	months	>30 d	90				No	Yes	Yes	Amylase		Yes	No	Yes	Yes	No	Yes	Yes	Yes						smoking	Yes	Naranjo	Probable	Naranjo's Causality Scale= probable	Yes...speculated
1763		Baysal	2015	Turkey	PB/AB	44	Male	Other	Schizophrenia			No	Antipsychotic	Class Ic	Olanzapine	Olanzapine	10mg/day, ceased at 6 weeks (started new meds), re-administered afer 10 months at 10mg/day	6	weeks	>30 d	90				No	Yes	Yes	Amylase and lipase	amylase=1552 U/L; Lipase=2138 U/L	Yes	No	Yes	Yes	Yes	Yes	Yes			Yes				smoking	No				Yes...with reference(s)
134		Rizos	2015	Greece	FY	22	Male	Other	Schizophrenia			No	Antipsychotic	Class Ic	Olanzapine	Olanzapine	10 mg/d	6	months	>30 d	90				No	Yes	Yes	Amylase	NR	Yes	No	Yes		Yes	Yes	Yes			Unclear				no use of other meds, smoking, no past history of DM	Yes	Naranjo	Probable	Using the casuality scale of Naranjo et al., pancreatitis qualified as a probable adverse drug reaction to olanzapine (6). Furthermore, most cases of antipsychotic-induced acute pancreatitis occur within six months of treatment and more often in males (7)	Yes...with reference(s)
1453		Buszek	2016	USA	FY/PB	36	Male	Diabetes	Morbidly obese, bipolar disorder, hypertension, recent onset Diabetes, an hyperlipidemia, past alcohol abuse		Hyperlipidemia	No	Antipsychotic	Class Ic	Olanzapine	Olanzapine	20 mg/d	5	weeks	>30 d	90				No	Yes	Yes	Lipase	1322 U/L	Yes	No	No	Yes	No	No	No								No				Yes...with reference(s)	One potential hypothesis is olanzapine’s potential effect on adipocyte function promoting fat deposition and a possible role of leptin leading to weight gain [10-12]. Additionally, olanzapine may directly increase triglyceride levels with or without weight gain [6], or may potentially alter appetite-signaling leading to hyperphagia, resulting in weight gain [13]. Furthermore, olanzapine may lead …
7109		Poldermans	1988	The Netherlands	PB/MT	24	Female	Crohn's dz/IBD/ulcerative colitis				No		Class Ia	Olsalazine	Disodium Azodisaclicylate (Dipentum)	500mg/TID (slowly titrated to)	5	days	1-30 d	0.67				Yes - positive	Yes	Yes	Amylase		Conducted but no positive findings	No	Yes	Yes	Yes	Yes	Yes	Yes				Yes		foreign travel	No				Yes...speculated
6937		Garau	1994	USA	PB/MT	12	Male	Crohn's dz/IBD/ulcerative colitis				No	Antipsychotic	Class Ia	Olsalazine	Olsalazine	500mg/BID	2	months	>30 d	0.67				No	Yes	Yes	Amylase		Yes	No	Yes	Yes	Yes	Yes	Yes	Yes						hyperthyroidism	No				Yes...with reference(s)
968		Eland	1999	The Netherlands	FY/AB	23	Female	Other	NR			No	Antipsychotic	Class Ia	Olsalazine	Olsalazine	1500 mg/day	5	days	1-30 d	0.67				Yes - positive	Yes	Yes		No specifically reported for any of the two	Unclear	Unclear	Yes	Yes		Unclear	Unclear								Yes	Eland	Definite	Figure 1. Drug-associated acute pancreatitis: assessment of a causal relationship with the suspected drug in the absence of rechallenge data. TR, time relationship between first intake of the drug and onset of acute pancreatitis; Probable DIP: : 1) positive findings on ultrasound examination, 2) abdominal pain, and 3) elevated serum amylase or lipase.; Possible DIP: when other risk factors for ac…	No
4037		Youssef	2005	USA	PB/AB	83	Male	Hyperlipidemia	GERD, hypertension, coronary artery disease, hyperlipidemia, chronic renal failure	Yes	Cholecystectomy	No	Proton pump inhibitor	Class Ib	Omeprazole	Omeprazole	20mg/day	2	months	>30 d					Yes - positive	Yes	Yes	Amylase		Yes	No	Yes	Yes	No	Yes	Yes	Yes							Yes	Mallory and Kern	Definite	Satisfies Mallory and Kern 1980 criteria	Yes...with reference(s)
4696		Alberti-Flor	1995	USA	PB/MT	48	Male	Other	Nausea and vomiting from radiation and chemotherapy due to large-cell carcinoma of the right lung			No	Antinausea: Serotonin 5-HT3 receptor antagonists	Class III	Ondansetron	Ondansetron	8mg q 8h.	4	weeks	1-30 d	0				No	Yes	Yes	Lipase		Conducted but no positive findings	No	Yes	Yes		Yes	Yes							history of abdominal pain or pancreatitis.	No				Yes...with reference(s)
6820		Granados	1997	Spain	DW	14	Male	Other	Anaesthesia-induced nausea: Broken nose repair under anaesthesia			No	Antinausea: Serotonin 5-HT3 receptor antagonists	Class III	Ondansetron	Ondansetron	4 mg	2	hours	<24 h	0				No	Yes	Yes	Amylase		Conducted but no positive findings	No	Yes			No	No								No				Yes...speculated
7293		Bank	1960	South Africa	PB/MT	46	Female	Other	None - oral contraceptive use			No	Estrogen-containing drug	Class Ib	Oral contraceptive	Oral contraceptive: Lynestrenol, methoxy-ethinyloestradiol (Lyndiol)	Lynestrenol 5mg, methoxy-ethinyloestradiol 0.15mg	2	months	>30 d	75				Yes - positive	Yes	No	Amylase		No imaging conducted	Yes	Yes	Yes	No	Yes	Yes	Yes		Yes		Yes			No				Yes...speculated
7293		Bank	1960	South Africa	PB/MT	29	Female	Other	Spontaneous abortion: History of spontaneous abortion			No	Estrogen-containing drug	Class Ib	Oral contraceptive	Oral contraceptive: Norethynodrel- ethinyloestradiol-3-methyl-ether (Conovid)	Norethynodrel 2.5mg, ethinyloestradiol-3-methyl-ester 0.1mg	20	days	1-30 d	75				Yes - positive	Yes	Unclear--elevated but normal limit not reported	Amylase	Serum amylase= 370 Somogyi	No imaging conducted	Yes	Yes	Yes	No	Yes	Yes	Yes				Yes			No				Yes...speculated
7222		Devars Du Mayne	1980	France	PB	24	Female	Other	None - oral contraceptive use			No	Estrogen-containing drug	Class Ib	Oral contraceptive	Ethinylestradiol 0.03mg, 0.15mg norgestrel	0.03mg and 0.15mg	10	weeks	>30 d	75				No	Yes	Yes	Amylase	Serum amylase= 650 IU; Urine amylase= 4,200 IU	No imaging conducted	Yes	Yes	Yes	No	Yes	Yes						Yes		No				No
3648		Garcia Aguilera	2008	Spain	DW	49	Female	Other	Obesity			No	Lipase inhibitor	Class Ia	Orlistat	Orlistat	120 mg TID	10	days	1-30 d					Yes - positive	Yes	Yes	Amylase and lipase		Conducted but no positive findings	No	Yes	Yes	Yes	Yes	Yes	Yes		Yes	Yes	Yes			No				Yes...speculated
7160		Bosch	1985	Spain	PB/MT	39	Male	Other	Pain: Low backache			No	NSAID	Class Ib	Oxyphenbutazone	Oxyphenbutazone	450mg	5	days	1-30 d	100				No	Yes	Unclear--elevated but normal limit not reported	Amylase and lipase	Serum amylase= 300 U.Coleman; Urine amylase= >1000 U.Coleman; Lipase= 4.6 U.Coleman	Yes	No		Yes		Yes	Yes						Yes	mumps	No				No
968		Eland	1999	The Netherlands	FY/AB	32	Female	Other	NR			No	NSAID	Class Ib	Oxyphenbutazone	Oxyphenbutazone	200 mg/day	21	days	1-30 d	100				Yes - positive	Yes	Yes		No specifically reported for any of the two	Unclear	Unclear	Yes	Yes		Unclear	Unclear								Yes	Eland	Definite	Figure 1. Drug-associated acute pancreatitis: assessment of a causal relationship with the suspected drug in the absence of rechallenge data. TR, time relationship between first intake of the drug and onset of acute pancreatitis; Probable DIP: : 1) positive findings on ultrasound examination, 2) abdominal pain, and 3) elevated serum amylase or lipase.; Possible DIP: when other risk factors for ac…	No
4326		Kumar	2003	USA	PB/FY	36	Female	Other	Cancer: Stage III ovarian adenocarcinoma			No		Class Ib	Paclitaxel	Paclitaxel	175mg/m^2 over 3h.	10	days	1-30 d	75	10 days after first cycle			No	Yes	Yes	Amylase		Conducted but no positive findings	No		Yes	Yes	Yes	Yes	Yes						association with Carboplatin (AUC 6) was excluded	No				Yes...with reference(s)
3898		McMahon	2006	UK	FY/PB	42	Female	Other	Cancer : breast cancer			No		Class Ib	Paclitaxel	Paclitaxel	175 mg/m2 over 3 hours	45	days	>30 d	75	3 days post cycle 3 (assumed to be 3-week cycles)			No	No	Yes	Amylase	>600 IU/L	Yes	No	Yes	Yes		No	No								No				No
9		Adam	2016	Canada	FY	57	Female	Other	Cancer: Ovarian cancer (advanced)			No		Class Ib	Paclitaxel	Paclitaxel	80 mg/m2 q7d	13	days	1-30 d	75	7-day cycle, 6 days after first treatment			Yes - positive	Yes	Yes	Amylase and lipase		Conducted but no positive findings	No		Yes		Yes	Yes							Smoking not excluded	Yes	Naranjo	Definite	applying the Naranjo scale, a score of nine was obtained, indicating a definite association between the administration of paclitaxel and an acute pancreatitis	Yes...with reference(s)
19255	2019 update	Raiss	2017	Morocco	DW	54	Female	Other	Ovarian endometrioid adenocarcinoma			No		Class Ib	Paclitaxel	Paclitaxel	175 mg/m^2 over 3 h	10	days	1-30 d	75				No	Yes	Yes	Lipase		Yes	No	Yes	Yes	Yes	Yes	Yes	Yes	Yes		Yes				No				Yes	The mechanism of paclitaxel-associated pancreatitis is unknown. In animal studies, paclitaxel prevented ceruleininduced pancreatitis. However, this protective effect disappears when cremophor EL (CrEL) is used as a vehicle (6). CrEL is a formulation vehicle used for various poorly-water soluble drugs, including the anticancer agent paclitaxel (17). Paclitaxel is a hydrophobic molecule that is sol…
415		Das	2012	India	FY	11	Male	Other	GERD (gastroesophageal reflux disease)			No	Proton pump inhibitor	Class Ic	Pantoprazole	Pantoprazole	40 mg od 30 before each meal	2	weeks	1-30 d					No	Yes	Yes	Amylase and lipase		Yes	No	Yes	Yes	Yes	Yes	Yes	Yes	Yes				Yes	There was no history of hereditary pancreatitis in the family. The boy was also not suffering from cystic fibrosis, any vasculitis, connective tissue disorders, any autoimmune disorders such as Sjogren syndrome or hematologic disorders such as thrombotic thrombocytopenic purpura. There was no evidence of carcinoma pancreas, periampullary diverticulum, pancreas division, metabolic acidosis, diabet…	Yes	Naranjo	Probable	Naranjo adverse drug reaction probability scale suggested that the likelihood that oral administration of pantoprazole was responsible for the acute pancreatitis was ‘probable.’	No
1084		Tan	1995	USA	PB/AB	39	Male	HIV/AIDS	AIDS with intestinal cryptosporidiosis. History of pneumocystis carinii pneumoina (initial presentation of AIDS).			No	Antibiotic: Aminoglycoside	Class Ib	Paromomycin	Paromomycin	500mg/TID	5	days	1-30 d					Yes - positive	Yes	Yes	Amylase and lipase	amylase=23.6ukat/L, lipase=13.4 ukat/L	Conducted but no positive findings	No	No	Yes	Yes	Yes	Yes							history of pancreatitis, cholelithiasis, and viral hepatitis.	No				No
19290	2019 update	Murtaza	2017	USA	DW	57	Male	Other	Renal carcinoma	Yes		No		Class IV	Pazopanib	Pazopanib	100-800 mg/d	6	months	>30 d					No	Yes	Yes	Lipase		No imaging conducted	No	Yes		Yes	Yes	Yes	Yes						"…had no other risk factors for pancreatitis"	No				Yes	One possible mechanism is that TKIs like pazopanib may induce microvascular ischemia due to their anti-angiogenic effect, placing the patient at risk for pancreatic inflammation. Another theory suggests that TKI-induced decreased gastrointestinal motility may cause reflux of duodenal contents, and activation of pancreatic enzymes. Because TKIs inhibit vascular endothelial growth factor (VEGF), it…
924		Franga	2000	USA	PB/AB	75	Female	Other	Constipation: colonic inertia (had undergone left hemicolectomy). History of hypertension, chronic obstrucive pulmonary disease, peripheral vascular disease. Previous surgeries (appendectomy, cholecystetomy (20 years prior) and rectocele repir).		Cholecystectomy	No		Class IV	PEG bowel cleanser	Polyethylene glyocol (PEG) electrolyte bowel preparation (Golytely)	4L	2	hours	<24 h					No	Yes	Yes	Amylase and lipase		Conducted but no positive findings	Yes	Yes		Yes	No	No	Yes						Never smoked	No				Yes...with reference(s)
7208		Murphey	1981	USA	PB/FY	24	Female	Other	Parasite infection: P Carinii pneumonia and AML			No	Antiprotozoal	Class Ib	Pentamidine	Pentamidine Isethionate	200mg/day	8	days	1-30 d	80				Yes - positive	Yes	Yes	Amylase		No imaging conducted	No				Yes	Yes								No				No
7128		Echinard	1986	France	PB/FY	49	Male	HIV/AIDS	HIV: This patient had what was likely HIV but not diagnosed back in 1986. He ultimately developed hypotension, renal insufficiency, and diabetes during treatment, which likely predisposed him to pancreatitis. He also had pneumocystis carinii and oral candidiasis	Yes	Diabetes	No	Antiprotozoal	Class Ib	Pentamidine	Pentamidine (Lomidine)	200mg/day IM	14	days	1-30 d	80				No	Yes	Yes	Amylase	Serum amylase= 1070 U/L; urine amylase= 2200 U/L	Yes	No	Yes	Yes		Yes	Yes	No							No				No
7138		Zuger	1986	USA	FY/PB	37	Male	HIV/AIDS	AIDS, PCP (pneumocystis carinii pneumonia)			No	Antiprotozoal	Class Ib	Pentamidine	Pentamidine	200 mg (4 mg/kg) (IV) over 90 mins.	15	days	1-30 d	80				No	Yes	Yes	Amylase		Yes	Yes	Yes	Yes		No	No						Yes		No				No
7139		Salmeron	1986	France	PB/MT	27	Female	HIV/AIDS	HIV with Pnemocystis Carinii			No	Antiprotozoal	Class Ib	Pentamidine	Pentamidine Dimethane sulfonate	4mg/kg/day IM	12	days	1-30 d	80				No	Yes	Yes	Amylase	serum amylase = 1286 IU/L	Yes	Yes				Unclear	Unclear						Yes		No				No
7075		Kumar	1989	USA	FY/PB	33	Male	HIV/AIDS	AIDS, PCP (pneumocystis carinii pneumonia)			No	Antiprotozoal	Class Ib	Pentamidine	Pentamidine isethionate	270 mg (4 mg/kg)/day (IV)	18	days	1-30 d	80				No	Yes	No			No imaging conducted	Yes				Yes	Yes	Yes					Yes		No				Yes...with reference(s)	Pentamidine is very slowly eliminated from the body (10). a factor which would place persons receiving this drug at increased risk for cumulative toxic effects. This is especially relevant to patients with AIDS who may require prolonged pentamidine therapy to treat PCP successfully (11).
7070		Hart	1989	USA	PB/MT	46	Male	HIV/AIDS	AIDS. Histoy of P. Carinii pneumonia and cryptococcal meningitis.			No	Antiprotozoal	Class Ib	Pentamidine	Pentamidine: Aerosolized Pentamidine	60mg/biweekly via nebulizer	13	months	>30 d	80				No	Yes	Yes	Amylase	Serum amylase=2072 U/L	Conducted but no positive findings	No		Yes		Yes	Yes						Yes		No				Yes...speculated
7095		Herer	1989	France	PB/MT	34	Female	HIV/AIDS	HIV with Pnemocystis Carinii			No	Antiprotozoal	Class Ib	Pentamidine	Pentamidine Mesylate (aerosol)	4mg/kg/q24hrs.	35	days	>30 d	80				No	Yes	Unclear--elevated but normal limit not reported	Amylase and lipase	NR	Yes	No				Yes	Yes								No				No
1177		Pauwels	1990	France	PB/AB	28	Male	HIV/AIDS	AIDS, pneumocystis carinii, erythroderma, p. carinii pneumonia (drug was used to treat this), streptococcus			No	Antiprotozoal	Class Ib	Pentamidine	Pentamidine dimethane sulfonate (Lomidine)	4mg/kg/day (aerosolized), 4 days later, added (IV- 4mg/kg/day), 14 days later, abdominal discomfort, rash, hypotension IV stopped, 4 days after that, blood work was elevated and aerosolized was stopped.	25	days	1-30 d	80				No	Yes	Yes	Amylase and lipase		Yes	No	Yes	Yes	Yes	Unclear	Unclear	Yes			Yes		Yes	history of opportunistic infection or Kaposi's sarcoma, history of pancreatic disease	No				Yes...with reference(s)
1144		Villamil	1991	USA	FY/PB	37	Male	HIV/AIDS	AIDS, P carinii pneumonia, multiorgan failure and death, ultimately	Yes		No	Antiprotozoal	Class Ib	Pentamidine	Pentamidine	4 mg/kg/d IV	17	days	1-30 d	80				No	Yes	Yes	Amylase	1086 U/L	Yes	Yes		Yes		No	No								No				Yes...with reference(s)	Pentamidine appears to have a direct beta cell islet toxicity, which results in early insulin release (hypoglycemia) followed by diminished insulin secretion (hyperglycemia) [10]. Boillot and colleagues [11] demonstrated more sensitivity of the islet cells of the pancreas than ﬁbroblasts, myeloma cells, or hepatocytes to toxicity from pentamidine. Dose-related destruction of islet cells was evide…
7008		O'Neil	1991	USA	FY	18	Male	HIV/AIDS	AIDS and PCP			No	Antiprotozoal	Class Ib	Pentamidine	Pentamidine	cumulative dose 1320 mg	14	days	1-30 d	80				No	Yes	Yes	Lipase	1259	No imaging conducted	No	Yes	Yes	Yes	Yes	Yes								No
7009		Wood	1991	Australia	FY/PB	24	Female	HIV/AIDS	HIV, Pneumocystis carinii pneumonia			No	Antiprotozoal	Class Ib	Pentamidine	Pentamidine isethionate IV	256 mg daily (4 mgkg) for 21 days (IV)	24	days	1-30 d	80				No	Yes	Yes	Amylase		Conducted but no positive findings	No	Yes	Yes		Yes	Yes	Yes							No				Yes...with reference(s)	Disturbances in glucose metabolism caused by pentamidine result from toxic damage to beta islet cells. Minor damage results in temporary hypoglycaemia, due to release of endogenous insulin from beta cells, but if necrosis is more extensive permanent diabetes mellitus follows [1]. Pentamidine induced pancreatitis is much less common. The mechanism is uncertain, but it is postulated that the toxic …
7008		O'Neil	1991	USA	FY	24	Male	HIV/AIDS	AIDS and PCP			No	Antiprotozoal	Class Ib	Pentamidine	Pentamidine	cumulative dose 5040 mg	21	days	1-30 d	80				No	Yes	Yes	Amylase	1749	No imaging conducted	No		Yes	Yes	Yes	Yes								No				Yes...speculated
7008		O'Neil	1991	USA	FY	32	Female	HIV/AIDS	AIDS and PCP			No	Antiprotozoal	Class Ib	Pentamidine	Pentamidine	cumulative dose 2052 mg	5	days	1-30 d	80				No	Yes	Yes	Lipase	A 414 U/L, L 796	Yes	No		Yes	Yes	Yes	Yes								No
7008		O'Neil	1991	USA	FY	46	Male	HIV/AIDS	AIDS and PCP			No	Antiprotozoal	Class Ib	Pentamidine	Pentamidine	cumulative dose 1540 mg	14	days	1-30 d	80				No	Yes	Unclear--elevated but normal limit not reported	Amylase	310	No imaging conducted	Yes		Yes	Yes	Yes	Yes								No
6993		Pais	1992	Spain	FY	40	Male	HIV/AIDS	AIDS and PCP; acquired immunodeficiency syndrome			No	Antiprotozoal	Class Ib	Pentamidine	Pentamidine	200 mg/d	12	days	1-30 d	80				No	Yes	Yes	Amylase and lipase		Yes	Yes	Yes	Yes		Yes	Yes						Yes	former IV drug abuser; nopportunistic infections of tumours were not documented.	No				Yes...with reference(s)
1110		Foisy	1994	Canada	PB/AB	29	Male	Hepatitis	AIDS , pneumocystis carinii pneumonia. History of oral candidiasis, oral/rectal herpes simplex, and herpes zoster of the lower extremities		HIV/AIDS	No	Antiretroviral: Reverse transcriptase inhibitor	Class Ib	Pentamidine	Pentamidine	4mg/kg IV/day, reduced to 125mg/day on day 17.	14	days	1-30 d	80				No	Yes	Yes	Amylase and lipase	amylase=531 U/L, Lipase: 13,149 U/L	Yes	No	Yes		Yes	No	No	Yes							No				No
4715		Sauleda	1994	Spain	PB/MT	30	Male	HIV/AIDS	HIV with Pnemocystis Carinii			No	Antiprotozoal	Class Ib	Pentamidine	Pentamidine Isethionate	4mg/kg/day IV	5	days	1-30 d	80				No	Yes	Yes	Amylase		No imaging conducted	Yes	Unclear	Yes	Yes	Yes	Yes	Yes					Yes		Yes	Naranjo	Probable	Naranjo's Scale=6 (probable)	Yes...speculated
6179		Salah	1994	France	FY	39	Male	HIV/AIDS	HIV			No	Antiprotozoal	Class Ib	Pentamidine	Pentamidine aerosol	300 mg every month	128	days	>30 d	80				No	Yes	Yes	Amylase and lipase		Yes	No		Yes	Yes	Yes	Yes	Yes			Yes		Yes	There was no argument for tuberculosis, lymphoma, or a Kaposi Sarcoma	No				No
8170		Lu	1995	China	FY	27	Male	HIV/AIDS	AIDS and PCP			No	Antiprotozoal	Class Ib	Pentamidine	Pentamidine	4 mg/kg/day for 3 weeks	4	weeks	1-30 d	80				Yes - positive	Yes	Yes	Lipase	elevated serum amylase (289 U/L) and lipase (17,732 U/L	No imaging conducted	No				Yes	Yes							He had no family history of diabetes mellitus	No				Unclear
6881		Singh	1995	UK	PB/MT	29	Male	HIV/AIDS	HIV with penumocystis carinii pneumonia prophylaxis. History of of recurrent herpes simplex and oral candidiasis.			No	Antiprotozoal	Class Ib	Pentamidine	Pentamidine	300mg once a month (nebulized)	15	months	>30 d	80				No	Yes	Yes	Amylase		Yes	No				Unclear	Unclear	Yes							No				No
4638		Gallego-Rojo	1997	Spain	PB/MT	70	Female	Diabetes	Hypertension		Cholecystectomy	No	ACE inhibitor	Class Ib	Perindopril	Perindopril	4mg/day	21	days	1-30 d	100				Yes - positive	Yes	Yes	Amylase	serum amylase=3,746 IU/L	Yes	No	Yes	Yes		Yes	Yes			Yes					No				Yes...with reference(s)
740		Famularo	2005	Italy	FY	72	Male	Diabetes				No	ACE inhibitor	Class Ib	Perindopril	Perindopril	5 mg/d	4	weeks	1-30 d	100				No	Yes	Yes	Amylase and lipase		Yes	No	Yes	Yes	Yes	Yes	Yes	Yes						Furthermore, the patient was not taking recreational drugs, over-the-counter medications, herbal remedies, or any other drugs potentially able to trigger the onset of acute pancreatitis	Yes	Naranjo	Probable	Use of the Naranjo probability scale indicates a probable drug-related event	Yes...with reference(s)
7249		Wu	1978	USA	FY	75	Male	Diabetes	Acute myocardial infarction, diabetes			No	Oral hypoglycemic: Biguanide	Class IV	Phenformin	Phenformin DBITD®	150 mg/d	3	weeks	1-30 d					No	Yes	Yes	Amylase	2000 units	No imaging conducted	No		Yes		Unclear	Unclear	Unclear							No				No
7168		Lambrianides	1984	UK	PB/MT	34	Male	Other	Constipation: Chronic constipation			No		Class IV	Phenolpthalien	Phenolpthalien (purified form)	2g	24	hours	1-30 d					No	Yes	Yes	Amylase	Amylase=4000 IU/L	Conducted but no positive findings	No	Yes	Yes		Yes	Yes	Yes					Yes		No				Yes...speculated
6450		Heluwaert	2006	France	FY	82	Female	Other	Spinal osteoarthritis			No	NSAID	Class Ia	Piroxicam	Piroxicam	10 mg/day	3	days	1-30 d					Yes - positive	Yes	No			Yes	No	Yes	Yes	Yes	Yes	Yes	Yes			Yes		Yes	vasculitis	Yes	Delcenserie 2001	Probable	Delcenserie: C3S2	No
4182		Anagnostopoulos	2003	Greece	PB/FY	56	Male	Hyperlipidemia	Hypercholesterolemia			No	Lipid lowering: statin	Class Ia	Pravastatin	Pravastatin	20mg/day	6	months	>30 d	0				Yes - positive	Yes	Yes	Amylase		Yes	No	Yes	Yes	Yes	Yes	Yes	Yes		Yes				previous abdominal surgery	No				Yes...with reference(s)
706		Tsigrelis	2006	USA	FY/PB	50	Female	Diabetes	Hyperlipidemia, hypertension, OA, anxiety		Cholecystectomy, Hyperlipidemia	No	Lipid lowering: statin	Class Ia	Pravastatin	Pravastatin	10 mg/day	4	days	1-30 d	0				No	Yes	Yes	Amylase and lipase	Amylase 914 U/L; lipase 1613 U/L	Yes	No	Yes	Yes	Yes	No	No	Yes		Yes		Yes		no HIV	No				No
7084		Keefe	1989	UK	FY/PB	78	Male	Other	Bullous pemphigoid; depression		Immune disorder: bullous pemphigoid	No	Corticosteroid	Class Ib	Prednisolone	Prednisolone	50 mg/day	9	days	1-30 d	75				No	Yes	Yes	Amylase	Serum amylase= 10,600 IU/L	No imaging conducted	Yes	Yes	Yes	Yes	Yes	Yes	Yes			Yes	Yes	Yes	biliary tract disease, surgery, hypothermia, malignant hypertension, pancreatic duct duodenum	No				No
4289		Funayama	2004	Japan	PB/FY	22	Male	Crohn's dz/IBD/ulcerative colitis				No	Corticosteroid	Class Ib	Prednisolone	Prednisolone	60mg/day	1	hours	<24 h	75				Yes - positive	Yes	No			Yes	No				Unclear	Unclear								No				No
4289		Funayama	2004	Japan	PB/FY	19	Female	Crohn's dz/IBD/ulcerative colitis				No	Corticosteroid	Class Ib	Prednisolone	Prednisolone	60mg/day	6	days	1-30 d	75				No	Yes	No			Yes	Yes				Unclear	Unclear								No				No
4289		Funayama	2004	Japan	PB/FY	27	Female	Crohn's dz/IBD/ulcerative colitis				No	Corticosteroid	Class Ib	Prednisolone	Prednisolone	10mg/day increased to 40mg/day	24	days	1-30 d	75				No	Yes	No			Yes	Yes				Unclear	Unclear								No				No
1360		Riemenschneider	1968	USA	PB/AB	11	Male	Other	Immune disorder: subacute glomerulonephritis	Yes	Immune disorder: glomerulonephritis (subacute)	No	Corticosteroid	Class Ia	Prednisone	Prednisone	15mg/QID, increased to 30mg/QID, 3 months after.	2	months	>30 d	50				No	Yes	Yes	Amylase	serum amylase=3,815 u/mL	No imaging conducted	No	Yes			No	No	No							No				Yes...with reference(s)
1360		Riemenschneider	1968	USA	PB/AB	14	Female	Other	SLE: lupus glomerulonephritis		Immune disorder: SLE	No	Corticosteroid	Class Ia	Prednisone	Prednisone	80mg/day, taper to 45mg/day, after 3 months therapy, tapered to 25mg/day (prednisone), 150mg/day (azathioprine)	5	months	>30 d	50				No	Yes	Yes	Amylase	serum amylase=1,004 u/mL	No imaging conducted	Yes	Yes			No	No		Unclear						No				Yes...with reference(s)
1360		Riemenschneider	1968	USA	PB/AB	12	Male	Other	SLE: systemic lupus erythematosus		Immune disorder: SLE	No	Corticosteroid	Class Ia	Prednisone	Prednisone	90 mg every other day, increased to 150mg/day over next 3 months, and 2 week prior to admission was changed to 75mg/day.	4.5	months	>30 d	50				No	Yes	Yes	Amylase	serum amylase=2,100 u/mL	No imaging conducted	Yes	Yes			No	No		Unclear						No				Yes...with reference(s)
8315		Goldberg	1978	USA	PB/MT	12	Female	Other	SLE: Systemic Lupus Erythematosus		Immune disorder: SLE	No	Corticosteroid	Class Ia	Prednisone	Prednisone	20mg/TID	1	days	1-30 d	50				No	Yes	Yes	Amylase	Serum amylase= 580mg/100mL	No imaging conducted	No	Yes			No	No	Yes							No				No
7240		Hamed	1978	USA	PB/MT	20	Female	Other	SLE: Lupus erythematosus. History of pencillin allergy and thryoiditis		Immune disorder: SLE	No	Corticosteroid	Class Ia	Prednisone	Prednisone	80mg/day	5	days	1-30 d	50				No	Yes	Yes	Amylase	Serum amylase = 2500 somogyi units	No imaging conducted	Yes				No	No								No				Yes...speculated
8167		Safer	1995	Tunisia	PB	30	Male	Crohn's dz/IBD/ulcerative colitis				No	Corticosteroid	Class Ia	Prednisone	Prednisone	50mg/day	1	days	1-30 d	50				No	Yes	No	Amylase		Yes	No		Yes	Yes	Yes	Yes	Yes							No				No
6861		Felig	1996	USA	FY/PB	51	Male	HIV/AIDS	Immune thrombocytopenic purpura, AIDS			No	Corticosteroid	Class Ia	Prednisone	Prednisone (and dexamethasone later)	40 mg/d	6	weeks	>30 d	50				Yes - positive	Yes	Yes	Amylase and lipase		No imaging conducted	No		Yes	Yes	No	No	Yes					Yes		No				No
834		Boruchowicz	2003	France	DW	36	Female	Crohn's dz/IBD/ulcerative colitis				No	Corticosteroid	Class Ia	Prednisone	Prednisone	40 mg/day	2	weeks	1-30 d	50				Yes - positive	Yes	Yes	Lipase		Conducted but no positive findings	No	Yes	Yes	Yes	Yes	Yes	Yes							No				No
3845		Lopez Mondejar	2007	Spain	DW	39	Female	Diabetes	Diabetic neuropathy	Yes		No	Gabapentinoid	Class IV	Pregabalin	Pregabalin	75 mg BID	3	days	1-30 d					No	Yes	Yes	Amylase and lipase		Yes	No		Yes	Yes	Yes	Yes	Yes							No				No
6797		Agarwal	1997	New Zealand	FY/PB	50	Female	Diabetes	Menopausal symptoms			No	Estrogen-containing drug	Class Ia	Premarin	Premarin (conjugated equine oestrogens	0.625 mg/d	1	months	1-30 d	0				No	Yes	Yes	Amylase	1150 U/L	Conducted but no positive findings		Yes			No	No	No							No				No
847		Blake	2003	Australia	PB/AB	46	Female	Other	Menopause. History of migraine, vaginal hysterectomy, mild osteoarthritis			No	Estrogen-containing drug	Class Ia	Premarin	Premarin (conjugated estrogen)	6.25mg/day	2	years	>30 d	0				Yes - positive	Yes	Yes	Amylase		Yes	No	Yes	Yes	Yes	Yes	Yes	Yes		Yes					No				Yes...speculated
7279		Falko	1975	USA	PB/MT	65	Male	Other	Cardiac arrythmia, and nitroglycerin for angina pectoris			No	Antiarrhythmic	Class Ia	Procainamide	Procainamide	500mg/TID	7	months	>30 d					Yes - positive	Yes	Yes	Amylase	Serum amylase = Somogyi units/dl	Conducted but no positive findings	No	Yes	Yes	Yes	Yes	Yes	Yes							No				Yes...with reference(s)
7241		De Gennes	1978	France	DW	77	Male	Hyperlipidemia	Hyperlipidemia			No	Lipid lowering: fibrate	Class IV	Procetofene	Procetofene	300 mg/day	1.5	years	>30 d					No	Yes	Yes	Amylase		No imaging conducted	Yes		No		Unclear	Unclear			No					No				Yes...with reference(s)	It is nowadays accepted that Clofibrate significantly increases the risk of cholelithiasis: the Coronary Drug Project had at least this interest in showing that the incidence of infection was 1.3% in the control population passes it 3% in the population treated for 5 years by Clofibrate (2).
4670		Leisure	1996	USA	FY/PB	34	Male	Other	Infertility treatment			No		Class Ib	Propofol	Propofol	200 mg	1	days	1-30 d	58.3333				No	Yes	Yes	Amylase		Yes	No	Yes	Yes		Unclear	Unclear								No				Yes...with reference(s)	A possible pathogenesis of AP secondary to propofol can only be speculated. Because hypertriglyceridemia is a known cause of pancreatitis, the possibility that pancreatitis could occur due to hypertriglyceridemia induced by propofol must be addressed [2]. The effects of propofol on serum lipid concentrations remain controversial. Gottardis et al. studied the changes in serum lipid concentrations …
4583		Kumar	1999	USA	PB/MT	51	Female	Other	Intubation for pneumonia. History of seizure disorder, schizophrenia, and bronchial asthma			No		Class Ib	Propofol	Propofol	26.5g over 7 days (max dose: 200ug/kg/min)	4	days	1-30 d	58.3333				Yes - positive	Yes	Yes	Lipase		Yes	No	Yes	No	Yes	Unclear	Unclear							history of pancreatitis	No				Yes...with reference(s)
6716		Bird	2000	UK	FY/PB	34	Male	Other	Excision of a pilonidal sinus			No		Class Ib	Propofol	Propofol	200 mg	4	days	1-30 d	58.3333				No	Yes	Yes	Amylase		Yes	No	Yes	Yes		No	No								No				Yes...with reference(s)	The mechanism proposed for propofol-induced pancreatitis is as a result of hypertriglyceridemia, or defects in lipid metabolism [5].
4524		Betrosian	2001	Greece	FY/PB	35	Male	Other	urethral strictures			No		Class Ib	Propofol	Propofol	130 mg	3	hours	<24 h	58.3333				No	Yes	Yes	Amylase	serum amylase=3940 IU/L	Yes	No	Yes	Yes	Yes	Yes	Yes	Yes							No				Yes...speculated
4427		Jawaid	2002	USA	PB/MT	21	Female	Other	Anaesthesia: Excision of a Bartholin duct and gland due to recurrent infection. History of mild hypertension.			No		Class Ib	Propofol	Propofol	150mg IV (1 dose)	1	days	1-30 d	58.3333				No	Yes	Yes	Amylase and lipase		Yes	No	Yes	Yes	Yes	No	No	Yes						illicit drugs, tobacco	No				Yes...with reference(s)
6480		Gottschling	2005	Germany	PB/MT	12	Female	Other	Claustrophobia of MRI. History of germinoma, a malignant brain tumour located in the suprasellar region, chemotherpay.			No		Class Ib	Propofol	Propofol	2.2mg/kg^-1 bolus, then 6mg/kg/h^-1 for 45 minutes. Total dose of 235mg	2	hours	<24 h	58.3333				No	Yes	Yes	Amylase and lipase	Serum amylase= 243 IU/L; Lipase= 811 IU/L	Yes	No	Yes	Yes	No	Yes	Yes						Yes	history of pancreatitis	No				No
4074		Priya	2005	India	FY/PB	23	Male	Other	Cushing’s disease, hypertension, and dilated cardiomyopathy			No		Class Ib	Propofol	Propofol	30 mg (3ml)	16	hours	<24 h	58.3333				No	Yes	Yes	Amylase		Conducted but no positive findings	No	Yes	Yes		No	No								No				No
4074		Priya	2005	India	FY/PB	22	Female	Other	Cushing’s disease, hypertension and hypergylcemia.			No		Class Ib	Propofol	Propofol	90 mg (9ml)	18	hours	<24 h	58.3333				No	Yes	No			Yes	No			Yes	No	No								No				No
6452		Bustamante	2006	USA	FY/PB	4	Female	Other	Tonsillectomy and adenoidectomy for chronic suppurative otitis media and obstructive sleep apnea, Glycogen storage disorder type 1A,			No		Class Ib	Propofol	Propofol	200 (30 mins)-100 µg/kg (30 mins)	1	days	1-30 d	58.3333				No	Yes	Yes	Lipase		No imaging conducted	No	Yes		No	No	No								No				Yes...with reference(s)	Even though a possible pathogenesis of pancreatitis secondary to propofol can only be hypothesized (3–6), some have suggested that it may be caused by increased serum triglycerides (3,4). Unfortunately, efforts to determine the effects of propofol on lipid metabolism have shown mixed results (9,10). Others have suggested that especially those cases occurring after a single bolus dose may not be e…
407		Ting	2012	Singapore	FY	14	Female	Other	Intubation due to pneumonia: Viral pneumonia, bacterial tracheitits and septic shock			No		Class Ib	Propofol	Propofol	5.4 mg/kg/hr infusion, total dose 5043 mg over two days	60	hours	1-30 d	58.3333				No	Yes	Yes	Amylase		Yes	No	Yes			Yes	Yes								No				No
6202		Muniraj	2012	USA	PB/MT	71	Male	Other	Stroke: Acute right middle cerebral artery stroke resulting in a right cartoid artery stent, developed hemoptysis, inability to protect airway, requiring intensive care unit admission, intubation, and mechanical ventiliation. History of hypertension.			No		Class Ib	Propofol	Propofol	Total dose of 8.8g over 6 days	5	days	1-30 d	58.3333				Yes - positive	Yes	Yes	Amylase and lipase	Serum lipase = 1,911 IU/L	Yes	No	Yes	Yes	Yes	Unclear	Unclear							cholelithiasis, cholecystitis,pancreatitis	No			APACHE II risk score= 9 points	No
19065	2019 update	Csomor	2017	Czech Republic	DW	57	Female	Other	Thyroid goiter, HTN, COPD		Cholecystectomy	No		Class Ib	Propofol	Propofol	200 mg and 50 mg during surgery	12	hours	<24 h	58.3333				No	Yes	Yes	Amylase		Yes	Yes	Yes	Yes	Yes	Yes	Yes	Yes	Yes	Yes	Yes	Yes	Yes		Yes	Naranjo	Probable	Score of 6
6868		Collet	1995	France	DW	37	Female	Other	Cardiac			No	Antithyroid	Class Ic	Propylthiouracil	Propylthiouracil	6 g/d	1	days	1-30 d					No	Yes	Yes	Amylase and lipase		Conducted but no positive findings	No	Yes	Yes	Yes	Yes	Yes	Yes					Yes		Yes	Delcenserie 1992	Probable	French causality criteria (Delcenserie)	Yes...with reference(s)	The appearance of the episode of pancreatitis a few hours after taking UTP at the usual doses evokes an immunoallergic mechanism. This mechanism remains hypothetical even if there are other immunoallergic manifestations attributable to UTP (agranulocytosis ...) (1).
999		Straumann	1999	Switzerland	FY	23	Male	Other	Psychiatric disease: memory disturbances			No		Class Ia	Pyritinol	Pyritinol	600 mg daily	3	months	>30 d					Yes - positive	Yes	Yes	Amylase and lipase		Yes	No	Yes	Yes	Yes	Yes	Yes	Yes			Unclear				No				Yes...with reference(s)
2072		Liou	2014	China	PB/AB	51	Female	Hyperlipidemia	Psychiatric disease: Bipolar affective disorder, hypertriglyceridemia (induced by drug)		Hypertriglyceridemia (drug induced)	No	Antipsychotic	Class Ib	Quetiapine	Quetiapine (Seroquel)	600mg/day, increased to 800mg/day 1 month prior to AP admission.	2	months	>30 d	100				No	Yes	Yes	Amylase and lipase		Yes	No	Yes	Yes	No	Yes	Yes					Yes	Yes	surgery, cholelithiasis	No				Yes...with reference(s)
2052		Chang	2014	China	PB/AB	58	Male	Other	Schizophrenia		Previous VPA-induced AP	No	Antipsychotic	Class Ib	Quetiapine	Quetiapine (Seroquel)	500mg/day	10	years	>30 d	100				Yes - positive	Yes	Yes	Amylase and lipase		Yes	No	Yes	Unclear	Yes	No	No	Yes						diabetes, metabolic syndrome	Yes	Naranjo	Probable	Naranjo scale = 8 (probable)	Yes...speculated
6767		Moreno Sanchez-Canete	1998	Spain	DW	71	Female	Other	SLE: Lupus, cardiac and nephropathy		Immune disorder: SLE	No	ACE inhibitor	Class Ia	Ramipril	Ramipril	2.5 mg/d	7	months	>30 d	50				No	Yes	Yes	Amylase		Conducted but no positive findings	No	Yes	Yes		Yes	Yes					Yes	Yes		Yes	Karch and Lasagna	Probable	Karch and Lasagna: probable	No
4356		Anagnostopoulos	2003	Greece	PB/FY	75	Male	Other	Hypertension			No	ACE inhibitor	Class Ia	Ramipril	Ramipril	5mg/d	1	months	1-30 d	50				No	Yes	Yes	Amylase	amylase=1282U/L	Yes	No	Yes	Yes		Yes	Yes							previous abdominal surgery	No				Yes...with reference(s)
6528		Kanbay	2004	Turkey	PB/MT	85	Male	Other	Hypertension			No	ACE inhibitor	Class Ia	Ramipril	Ramipril	5mg/day	26	months	>30 d	50				Yes - positive	Yes	Yes	Amylase and lipase		Yes	No	Yes	Yes	Yes	Yes	Yes	Yes			Yes	Yes	Yes	smoking, neoplasia, rebound tenderness, rigidity, or guarding	No				No
19253	2019 update	Vallianou	2016	Greece	DW	37	Female	Diabetes	Nephrotic syndrome	Yes		No	ACE inhibitor	Class Ia	Ramipril	Ramipril	2.5 mg/d	2	weeks	1-30 d	50				No	Yes	Yes	Amylase		Yes	No	Yes	Yes	Yes	Unclear	Unclear		Yes					Illegal drugs	No				Yes	Angiotensin-converting enzyme inhibitors are known to affect the kallikrein-kinin system, resulting in intrapancreatic accumulation of bradykinin, thought to be caused by pancreatitis.11 Angiotensin receptor blockers have no effect on the kallikrein-kinin system and thus the mechanism by which they cause pancreatitis remains unclear. In experimental animal models, the administration of angiotensi…
7040		Herrmann	1990	Australia	FY	81	Female	Crohn's dz/IBD/ulcerative colitis	Duodenal ulcer			No	H2-receptor agonist	Class Ia	Ranitidine	Ranitidine	150 mg/d	6	months	>30 d					Yes - positive	Yes	Yes	Amylase	Serum amylase was 1006 IUiL (normal 0-350)	Conducted but no positive findings		Yes	Yes	Yes	Yes	Yes	Yes			Yes				No
6177		Bauters	2013	Belgium	PB/MT	6	Male	Other	ALL: Acute lymphoblastic leukiemia. History of Hyperleucocytosis			No		Class IV	Rasburicase	Rasburicase	0.1 mg/kg/ IV 2x/day	2	days	1-30 d					No	Yes	Yes	Lipase	Amylase= 380 U/L; Lipase=1024 U/L	No imaging conducted	No	Yes			Unclear	Unclear								No				No
6688		Castro	2000	Spain	DW	86	Male	Other	Tuberculosis			No	Antibiotic: Antimycobacterial	Class Ib	Rifampicin	Rifampicin	720 mg/d	1.5	months	>30 d					Yes - positive	Yes	Yes	Amylase and lipase		Conducted but no positive findings	No	Yes	Yes	No	Yes	Yes	No							No				No
666		Markov	2007	USA	FY	26	Female	Other	Tuberculosis			No	Antibiotic: Antimycobacterial	Class IV	Rifampin	Rifampin	daily oral rifampin 600 mg	21	days	1-30 d					No	Yes	Yes	Lipase	923 IU/L serum	Yes	No	Yes	No	Yes	Yes	Yes	Yes	Yes	Yes	Yes		Yes		No				Yes...with reference(s)
4566		Drory	1999	Israel	PB/MT	77	Female	Hyperlipidemia	Amyotrophic lateral sclerosis. History of arterial hypertension, hyperlipidemia, peptic ulcer complicated by gastrointestinal bleeding, and proxysmal atrial fibrillation, and cholecystectomy.		Cholecystectomy	No		Class Ic	Riluzole	Riluzole	50mg/BID	6	months	>30 d	100				No	Yes	Yes	Amylase	Serum Amylase=8,430 U/Ml	Yes	No		Yes	No	No	No								No				No
4508		Rodrigo	2001	Spain	PB/MT	40	Male	Other	Amyotrophic lateral sclerosis. History of peptic ulcer			No		Class Ic	Riluzole	Riluzole	50mg/BID	3	months	>30 d	100				No	Yes	Yes	Amylase and lipase		Yes	No	Yes	Yes	Yes	Yes	Yes	Yes				Yes	Yes	history of idabetes	Yes	Naranjo	Possible	Naranjo's Scale=4 (probable)	Yes...speculated
2039		Ianiro	2014	Italy	PB/AB	79	Male	Other	Amyotrophic lateral sclerosis. History of arterial hypertesion			No		Class Ic	Riluzole	Riluzole	50mg/TID	3	months	>30 d	100				No	Yes	Yes	Amylase and lipase		Yes	No	Yes	Yes	Yes	Yes	Yes	Yes	Yes	Yes		Yes	Yes	diabetes, previous AP	Yes	Naranjo	Probable	Naranjo probable (7)	No
4644		Berent	1997	USA	PB/MT	32	Male	Hyperlipidemia	Schizophrenia: Chronic Undiffirentiated schizophrenia with treatment- refractory and extrapyramidal symptoms. History of hypertension and hypercholesterlemia		Hypercholesterolemia	No	Antipsychotic	Class Ib	Risperidone	Risperidone	6mg/day (full dose), had to titrate	1	weeks	1-30 d	75				No	Yes	Yes	Amylase	Amylase=1,087 IU/L	No imaging conducted	No				Unclear	Unclear								No				No
6664		Cordeiro	2001	Brazil	FY/PB	32	Male	Other	paranoid schizophrenia			No	Antipsychotic	Class Ib	Risperidone	Risperidone	2 mg/d	1	weeks	1-30 d	75				No	Yes	Yes	Amylase		Conducted but no positive findings		Yes	Yes	Yes	Yes	Yes	Yes	Yes			Yes	Yes		No				No
6519		Hanft	2004	USA	PB/MT	7	Male	Other	Psychiatric disease: Psychological Manifestations: oppositional, aggressive, violent, hearing voices			No	Antipsychotic	Class Ib	Risperidone	Risperidone	0.5mg/BID	4	weeks	1-30 d	75				No	Yes	Yes	Amylase and lipase	Amylase= 583 U/dL; Lipase=1,290 U.	Yes	No	Yes			Yes	Yes					Yes	Yes		No				No
7524		Kawabe	2014	Japan	PB/MT	69	Female	Other	Schizophrenia			No	Antipsychotic	Class Ib	Risperidone	Risperidone	2mg/day	6	months	>30 d	75				Yes - positive	Yes	Yes	Amylase and lipase	Amylase= 1191 U/L; Lipase= 1654 U/L	Conducted but no positive findings	No	Yes	No		Yes	Yes		Yes		Yes			smoking, illegal drugs	No				No
4609		Mirete	1998	Spain	PB/MT	37	Male	HIV/AIDS	HIV			No	Antiretroviral	Class IV	Ritonavir	Ritonavir	600mg q12 h	5	months	>30 d					No	Yes	Yes	Amylase and lipase		Yes	No	Yes		No	Yes	Yes						No		No				Yes...with reference(s)
4481		Amaravadi	2002	USA	PB/MT	30	Male	Hepatitis	Neck Spasms			No	COX-2 inhibitor	Class Ic	Rofecoxib	Rofecoxib	50mg x 2 tabs	2	hours	<24 h	0				No	Yes	Yes	Lipase	Serum Lipase= 26,755 U/L	Yes	No	Yes	Yes	Yes	Unclear	Unclear	Yes						cholelithiasis	No				Yes...speculated
3927		Sato	2006	Japan	PB/AB	74	Female	Hepatitis	Osteoarthritis of left knee. History of hypertension.			No	COX-2 inhibitor	Class Ic	Rofecoxib	Rofecoxib	50mg/day	4	weeks	1-30 d	0				No	Yes	Yes	Amylase and lipase	Amylase=3563 IU/L; Lipase=1387 IU/L	Yes	No	Yes	Yes	Yes	Yes	Yes	Yes						allergies	No				Yes...with reference(s)
2518		Chintanaboina	2012	USA	PB/AB	67	Female	Hyperlipidemia	Hyperlipedemia, hypertension			No	Lipid lowering: statin	Class Ia	Rosuvastatin	Rosuvastatin	10mg/day	3	days	1-30 d					Yes - positive	Yes	No			Yes	No	Yes	Yes	Yes	Yes	Yes	Yes	Yes	Yes					Yes	Naranjo	Probable	Naranjo Adverse Drug Reaction Probability scale: probable	Yes...with reference(s)
4788		Souweine	1991	France	PB/MT	54	Female	Other	Bacterial infection: Escherichia coli. History of melancholia.			No	Antibiotic: Macrolide	Class IV	Roxithromycin	Roxithromycin	300mg/day	1	days	1-30 d					No	Yes	No	Amylase		Yes	No		Yes	Yes	No	No						Yes		No				No
8239		Saez-Royuela	1988	Spain	DW	54	Female	Crohn's dz/IBD/ulcerative colitis				No	Antibiotic: Sulpha	Class Ib	Salazopyrine	Salazopyrine	500 mg (3 g/d)	3	hours	<24 h					Yes - positive	Yes	Yes	Amylase and lipase		Conducted but no positive findings	No		Yes		Yes	Yes								No				Yes...speculated
234		Lee	2014	Taiwan	FY	85	Female	Diabetes	DM2			No	Oral hypoglycemic: DPP-4 inhibitor	Class Ib	Saxagliptin	Saxagliptin	5 mg/d	5	months	>30 d					Yes - positive	Yes	Yes	Lipase		Yes	No	Yes		Unclear	Yes	Yes					Yes		invasive procedures or surgery, family history of pancreatitis	No			References to Naranjo and Badalov but not directly link to this case.	No
3193		Slim	2010	Tunisia	PB/AB	22	Female	Other	Bacterial vaginosis			No	Antibiotic: Nitroimidazole	Class Ic	Secnidazole	Secnidazole	2g x 2 doses	15	days	1-30 d					No	Yes	Yes	Amylase and lipase		Yes	No	Yes	Yes	Yes	Yes	Yes	Yes		Yes	Yes	Yes	Yes		No			Ranson's score (2)	Yes...with reference(s)
7023		Couderc	1991	France	DW	55	Female	Hyperlipidemia	Hypercholesterolemia			No	Lipid lowering: statin	Class Ia	Simvastatin	Simvastatin	10 mg/d	3	months	>30 d	66.6667				No	Yes	Yes	Amylase		Yes	No	Yes	Yes	Yes	Yes	Yes	Yes					Yes		No				Yes, speculated
7024		Ramdani	1991	France	DW	40	Male	Hyperlipidemia	Hypercholesterolemia			No	Lipid lowering: statin	Class Ia	Simvastatin	Simvastatin	10 mg/d	5	months	>30 d	66.6667				No	Yes	No			Yes	No	Yes	Yes	Yes	Unclear	Unclear	Yes				Yes	Yes		No				No
7024		Ramdani	1991	France	DW	68	Male	Hyperlipidemia	Hypercholesterolemia, cardiac			No	Lipid lowering: statin	Class Ia	Simvastatin	Simvastatin	20 mg/d	1	months	1-30 d	66.6667				No	Yes	Yes	Amylase and lipase		Yes	Yes	Yes	Yes	Yes	Yes	Yes	Yes				Yes	Yes		No				No
7006		Lons	1991	France	DW	50	Male	Other	Cardiac?			No	Lipid lowering: statin	Class Ia	Simvastatin	Simvastatin	20 mg	12	hours	<24 h	66.6667				No	Yes	Yes	Amylase and lipase		Conducted but no positive findings	No	Yes	Yes	Yes	Yes	Yes	Yes			Yes	Yes	Yes		No				No
4166		Pezzilli	2004	Italy	PB/FY	64	Male	Hyperlipidemia	Hypercholesterolemia. History of myocardial infarction, and ischaemic heart disease.			No	Lipid lowering: statin	Class Ia	Simvastatin	Simvastatin	20mg/day	6	months	>30 d	66.6667				Yes - positive	Yes	Yes	Amylase and lipase		Yes	No	Yes	Yes	Yes	Yes	Yes	Yes						previous abdominal surgery	No				No
730		Johnson	2006	USA	PB/FY	58	Male	Diabetes	Hyperlipidemia, hypertension, coronary artery disease with myocardial infarction, nephrolithiasis, sinus tachycardia	Yes	Hyperlipidemia	No	Lipid lowering: statin	Class Ia	Simvastatin	Simvastatin	10mg/day (increased to 20mg/day 4 months prior to hospital admission; then switched back to 10mg/day 3 months prior to hospital admission)	4	months	>30 d	66.6667				Yes - positive	Yes	Yes	Lipase		Conducted but no positive findings	No	Yes	Yes	Yes	Yes	Yes	Yes		Yes		Yes	Yes	smoking, cysts, obstruction or mass of pancreas on ultrasound, cerivastatin	No			Ranson scale (met 4 criteria): severe	Yes...speculated
1744		Ratkovic	2016	Coatia	FY	24	Male	Other	Solid organ transplant: Renal transplant and rejection	Yes		No	mTOR inhibitor	Class Ic	Sirolimus	Sirolimus	6 mg on the first day, followed by daily dose of 2 mg	20	days	1-30 d					No	yes	Yes	Amylase and lipase		Yes	No	Yes	Yes	Yes	Yes	Yes	Yes					Yes		No				No
51		Sue	2013	Japan	FY	55	Male	Diabetes	DM2,			No	Oral hypoglycemic: DPP-4 inhibitor	Class II	Sitagliptin	Sitagliptin	50 mg/d	8	months	>30 d	100				No	Yes	Yes	Amylase and lipase	amylase level, 3581 IU/L; pancreatic amylase level, 3435 IU/L	Yes	No	Yes	No	No	Yes	Yes	Yes						No hisorty of chronic P, tumor	No			The Acute Physiology, Age, and Chronic Health Evaluation (APACHE) score was 6 points, Systemic Inflammatory Response Syndrome (SIRS) score was 3, and CT scan severity index was grade 3. He was diagnosed with severe acute pancreatitis	Yes...with reference(s)
19260	2019 update	Yen	2017	Singapore	DW	91	Female	Diabetes	Pneumonia, HTN, hyperlipidemia, CKD	Yes	Hyperlipidemia	No	Oral hypoglycemic: DPP-4 inhibitor	Class II	Sitagliptin	Sitagliptin	25 mg/d	2	years	>30 d	100				No	Yes	Yes	Amylase and lipase		Yes	No		Yes	No	No	No								No				Yes	The potential mechanisms for acute pancreatitis associated with incretin-based therapy may involve an increased replication of pancreatic duct and induction of acinar to ductal metaplasia, resulting in outflow obstruction [5]. A recent autopsy study supported such animal findings [6].
19153	2019 update	Kocak	2018	Turkey	DW	73	Female	Diabetes	HTN, ischemic heart dz			No	Oral hypoglycemic: DPP-4 inhibitor	Class II	Sitagliptin	Sitagliptin	100 mg	18	months	>30 d	100				No	Yes	Yes	Amylase and lipase		Yes	No	Yes		Yes	Yes		Yes				Yes			No				No
667		Li	2007	USA	FY/PB	80	Male	Other	Cancer: metastatic renal cell carcinoma with metastatis to the left upper arm, left adrenal gland, and the right lung	Yes		No	VEGFR TKI	Class Ia	Sorafenib	Sorafenib	800 mg/d (400mg/BID)	1	months	1-30 d	85.7143				Yes - positive	Yes	Yes	Lipase		Yes	No	Yes	Yes	Yes	Yes	Yes								Yes	Naranjo	Probable	Naranjo (score: 7)	Yes...with reference(s)
3573		Amar	2007	USA	PB/AB	53	Female	Other	Cancer: Renal cell carcinoma mestatic to the lungs and bones.	Yes		No	VEGFR TKI	Class Ia	Sorafenib	Sorafenib	400mg/BID	3	weeks	1-30 d	85.7143				No	Yes	Yes	Amylase		Conducted but no positive findings	No	Yes	Yes	Yes	Yes	Yes	Yes		Yes			Yes		No			Common Terminology Criteria for Adverse Events (CTCAE) [Grade 2]	Yes...with reference(s)
2891		Kobayashi	2011	Japan	PB/AB	71	Male	Other	Cancer: Renal carcinoma: Left renal carcinoma (grade II, stage IV) accompanied by tumor thrombus in the inferior vena cava and right atrium (IVC-RA). Undwerwent left radical nephrectomy and resection of the IVC-RA tumor thrombus, right adrenal metastasis (indiciated for drug); History of: pelvic fracture and fibula, tibia, clavicle, ulna fractures	Yes		No	VEGFR TKI	Class Ia	Sorafenib	Sorafenib	800mg/day	2	weeks	1-30 d	85.7143				No	No	Yes	Amylase and lipase		Yes	No	Yes	Yes	No	Yes	Yes	Yes		Yes				history of pancreatitis, cholelithiasis	No			Common Terminology Criteria for Adverse Events (CTCAE): Grade 4	Yes...with reference(s)
2362		Sevin	2012	USA	PB/AB	69	Female	Diabetes	Metastatic clear cell renal cell carcinoma. History of post-nephrectomy, hypertension	Yes		No	VEGFR TKI	Class Ia	Sorafenib	Sorafenib	400mg/BID	10	days	1-30 d	85.7143				No	Yes	Yes	Lipase	amylase=244 U/L; Lipase=1014 U/L	Yes	No	Yes	Yes	Yes	Unclear	Unclear	Yes		Yes				history of pancreatitis	Yes	Naranjo	Probable	Naranjo Adverse Drug Reaction Probability scale: probable	Yes...with reference(s)
1387		Ayyildiz	2015	Turkey	PB/AB	62	Male	Hepatitis	Hepatocellular carcinoma. History of laminectomy on new onset compression fracture of L3, chronic atrial fibrillation, liver cirrhosis ( Class A- Child-Pugh score), Hepatitis B surface antigen (HBsAg) positive			No	VEGFR TKI	Class Ia	Sorafenib	Sorafenib	400mg/day x 2 tabs	3	months	>30 d	85.7143				No	Yes	Yes	Amylase and lipase	serum amylase=620 IU/L; urinary amylase=6.425 IU/L; lipase=734 IU/L	Conducted but no positive findings	No	Yes	Yes		Yes	Yes						No		No				Yes...with reference(s)
19071	2019 update	Kattah Martinez	2018	Colombia	DW	60	Female	Other	Thyroid papillary carcinoma, with mets			No	VEGFR TKI	Class Ia	Sorafenib	Sorafenib	200 mg TID	3	days	1-30 d	85.7143				Yes - negative	Yes	Yes	Amylase and lipase		Conducted but no positive findings	No	Yes	Yes	Yes	Yes	Yes	Yes							No				Yes	There is no clear explanation to date for sorafenib-related pancreatitis. Authors have proposed a mechanism mediated by pancreatic ischemia involving VEGF, as it plays a role in pancreatic capillary vascularization and in regulating the cell cycle of the acinar cells. In this scenario, anti-VEGF activity could produce acinar cell apoptosis, causing the release of autodigestive enzymes and the res…
19093	2019 update	Twohig	2019	The Netherlands	DW	53	Male	Diabetes	Hepatocellular carcinoma		Cholecystectomy, Hepatocellular carcinoma	No	VEGFR TKI	Class Ia	Sorafenib	Sorafenib	200 mg BID	3	weeks	1-30 d	85.7143				No	Yes	Yes	Lipase		Yes	No	No	Yes	Yes	Yes	Unclear	Yes			Yes		No		No				Yes	Although the etiology of sorafenib-induced pancreatitis is not completely understood, pancreatic ischemia secondary to sorafenib’s anti-angiogenic effect on VEGFR is suspected to be a major contributor [2, 3]. VEGFR may play a role in maintaining pancreatic capillaries and regulating the cell cycle of pancreatic acinar cells [21]. As a result, the inhibition of VEGFR may induce pancreatic ischemi…
3719		Anand	2008	India	PB/AB	50	Male	HIV/AIDS	HIV. Historyof pulmonary tuberculosis			No		Class IV	Stavudine	Stavudine	30mg/BID	6	months	>30 d					No	Yes	Yes	Lipase		No imaging conducted	No	Yes	Yes	No	Yes	Yes			Yes		Yes	Unclear	vasculitis, pancreas divisum, severe hypothermia, organ transplantaton	No				No
7058		Donovan	1990	UK	FY	30	Male	Other	Leishmania, previous renal transplant following end-stage renal disease and hemodialysis	Yes		No	Pentavalent antimonial	Class Ib	Stibogluconate	Stibogluconate	I0 mg/kg IV daily	24	hours	1-30 d	100				Yes - positive	Yes	Yes	Amylase		Conducted but no positive findings	No		Yes		Yes	Yes				Yes			no infection from blood cultures	No				No
4752		Halim	1992	Saudi Arabia	FY/PB	30	Female	Other	Visceral leishmaniasis and chronic rejection of renal transplant	Yes		No	Pentavalent antimonial	Class Ib	Stibogluconate	Stibogluconate	100 increased daily to 600 mg/d IV	4	days	1-30 d	100				No	Yes	Yes	Amylase and lipase		Yes	No	Yes	Yes		No	No								No				No
4749		McCarthy	1993	Canada	PB/MT	26	Male	HIV/AIDS	HIV, Leishmania. History of HIV			No	Pentavalent antimonial	Class Ib	Stibogluconate	Stibogluconate	NR	3	days	1-30 d	100				No	Yes	Yes	Amylase	Amylase= 436 U/L	No imaging conducted	No				Yes	Yes								No				No
4749		McCarthy	1993	Canada	PB/MT	31	Male	Other	Leishmania			No	Pentavalent antimonial	Class Ib	Stibogluconate	Stibogluconate	20mg/[kg-d] IV	6	days	1-30 d	100				No	Yes	Yes	Amylase	Amylase = 848/L	No imaging conducted	No	Yes	Yes		Unclear	Unclear								No				No
4718		Gasser	1994	USA	DW	22	Male	Other	Leishmania: Cutaneous Leishmaniasis			No	Pentavalent antimonial	Class Ib	Stibogluconate	Stibogluconate	1,700 mg/day	4	days	1-30 d	100				Yes - positive	Yes	Yes	Lipase		No imaging conducted	No				Unclear	Unclear								No
4718		Gasser	1994	USA	DW	27	Male	Other	Leishmania: Cutaneous Leishmaniasis			No	Pentavalent antimonial	Class Ib	Stibogluconate	Stibogluconate	1,760 mg/day	12	days	1-30 d	100				No	Yes	Yes	Lipase		No imaging conducted	No				Unclear	Unclear								No
4718		Gasser	1994	USA	DW	34	Male	Other	Leishmania: Cutaneous Leishmaniasis			No	Pentavalent antimonial	Class Ib	Stibogluconate	Stibogluconate	1,900 mg/day	3	days	1-30 d	100				Yes - positive	Yes	Yes	Amylase and lipase		No imaging conducted	No				Unclear	Unclear								No				No
4718		Gasser	1994	USA	DW	37	Male	Other	Leishmania: Cutaneous Leishmaniasis			No	Pentavalent antimonial	Class Ib	Stibogluconate	Stibogluconate	1,500 mg/day	6	days	1-30 d	100				Yes - positive	Yes	Yes	Amylase and lipase		No imaging conducted	No				Unclear	Unclear								No
4718		Gasser	1994	USA	DW	53	Male	Other	Leishmania: Cutaneous Leishmaniasis			No	Pentavalent antimonial	Class Ib	Stibogluconate	Stibogluconate	2,060 mg/day	2	days	1-30 d	100				No	Yes	Yes	Amylase and lipase		No imaging conducted	No				Unclear	Unclear								No
4718		Gasser	1994	USA	DW	20	Male	Other	Leishmania: Visceral Leishmaniasis			No	Pentavalent antimonial	Class Ib	Stibogluconate	Stibogluconate	1,400 mg/day	12	days	1-30 d	100				No	Yes	Yes	Amylase and lipase		No imaging conducted	No				Unclear	Unclear								No
6873		McBride	1995	UK	PB/MT	44	Male	HIV/AIDS	HIV seropositive with visceral leishmaniasis			No	Pentavalent antimonial	Class Ib	Stibogluconate	Stibogluconate	20mg/[kg-d]	2	days	1-30 d	100				No	Yes	Yes	Amylase	Serum amylase= 2,232 mmol/L; Urinary amylase= 7,980 U/L	Yes	No				No	No								No				No
1081		Cortes	1995	Spain	DW	24	Male	Other	Leishmania			No	Pentavalent antimonial	Class Ib	Stibogluconate	Stibogluconate	850 mg/d	10	days	1-30 d	100				Yes - positive	Yes	Yes	Amylase and lipase	Amy: 975 U/l; Lip: 1,291 U/l	No imaging conducted	No		Yes		Yes	Yes						Yes	Other opportunistic infection	No				No
1081		Cortes	1995	Spain	DW	27	Male	Other	Leishmania			Yes	Pentavalent antimonial	Class Ib	Stibogluconate	Stibogluconate	8500 mg/d	1	days	1-30 d	100				Yes - positive	Yes	Yes	Amylase and lipase	Amy: 3,984 U/l; Lip: 3,388 U/l	No imaging conducted	No		Yes		Yes	Yes						Yes		No				No
1081		Cortes	1995	Spain	DW	29	Female	Other	Leishmania			No	Pentavalent antimonial	Class Ib	Stibogluconate	Stibogluconate	850 mg/d	18	days	1-30 d	100				Yes - positive	Yes	Yes	Amylase and lipase	Amy: 3,510 U/l; Lip: 5,860 U/l	No imaging conducted	No		Yes		Yes	Yes						Yes		No				No
4666		Domingo	1996	Spain	PB/MT	34	Female	HIV/AIDS	HIV with leishmaniasis			No	Pentavalent antimonial	Class Ib	Stibogluconate	Stibogluconate	560mg/day IV	8	days	1-30 d	100				No	Yes	Yes	Amylase and lipase		Yes	No				Unclear	Unclear								No				No
6695		Santos	2000	Spain	DW	31	Male	HIV/AIDS	HIV, TB, leishmaniasis			No	Pentavalent antimonial	Class Ib	Stibogluconate	Stibogluconate	850 mg/d IM	4	days	1-30 d	100				No	Yes	Yes	Amylase		Yes	No	Yes	Yes		No	No								No				No
6695		Santos	2000	Spain	DW	42	Male	HIV/AIDS	HIV, TB, leishmaniasis			No	Pentavalent antimonial	Class Ib	Stibogluconate	Stibogluconate	860 mg/d IM	3	days	1-30 d	100				No	Yes	Unclear--elevated but normal limit not reported	Amylase	Amy: 304 U/l	Yes	No	Yes	Yes		No	No								No				No
6720		Valencia	2000	Spain	DW	36	Male	HIV/AIDS	HIV and leishmaniasis			No	Pentavalent antimonial	Class Ib	Stibogluconate	Stibogluconate	20 mg/kg/d	6	days	1-30 d	100				No	Yes	Yes	Amylase		Yes	No				Yes	Yes								No				No
8265		Anderson	1985	UK	PB/FY	39	Male	Crohn's dz/IBD/ulcerative colitis				No	Antibiotic: Sulpha	Class Ib	Sulfasalazine	Sulfasalazine	3 g/d	6	years	>30 d	75				Yes - positive	Yes	Yes	Amylase	5340 IU/l	Yes	No	Yes			Yes	Yes							Other causes were excluded based on the history and lab/imaging tests.	No			since the drug was stopped there has not been a recurrence of AP (indirect evidenct of causal relationship) (not cited)	No
7161		Faintuch	1985	Brazil	PB/MT	37	Female	Crohn's dz/IBD/ulcerative colitis				No	Antibiotic: Sulpha	Class Ib	Sulfasalazine	Sulfasalazine	2g/day, reduced to 1 g/day after 6 weeks	2	months	>30 d	75				No	Yes	No			Yes	Yes	Yes	Yes	Yes	Yes	Yes	Yes					Yes		No				Yes...with reference(s)
7161		Faintuch	1985	Brazil	PB/MT	14	Female	Crohn's dz/IBD/ulcerative colitis				No	Antibiotic: Sulpha	Class Ib	Sulfasalazine	Sulfasalazine	1g/day	5	days	1-30 d	75				No	Yes	No	Amylase		No imaging conducted	Yes	Yes	Yes	Yes	Yes	Yes	Yes					Yes		No				No
6181		Aubry	1989	France	PB	22	Male	Crohn's dz/IBD/ulcerative colitis				No	Antibiotic: Sulpha	Class Ib	Sulfasalazine	Sulfasalazine	3g/day	3	weeks	1-30 d	75				No	Yes	Yes	Amylase and lipase	Amylase= 1,462 UI/L; Lipase= 3,780 UI/L	Yes	No	Yes	Yes	Yes	Yes	Yes	Yes					Yes		No				No
7031		Delgado Fontaneda	1991	Spain	DW	28	Male	Crohn's dz/IBD/ulcerative colitis				No	Antibiotic: Sulpha	Class Ib	Sulfasalazine	Sulfasalazine	3 g/d	10	days	1-30 d	75				Yes - positive	Yes	Yes	Amylase and lipase		Conducted but no positive findings	No	Yes		Yes	Yes	Yes	Yes							No				Yes...with reference(s)	It is known that many of the adverse effects of salazopyrin are attributed to the sulfapyridine contained in its composition (12). The description of PA cases as an adverse effect of other sulfonamides and their derivatives, furosemide, chlorothiazide and chlorthalidine, supports the association between PA and salazopyrin in the case described (13,14). The exact mechanism of this reaction is in s…
6961		Abdullah	1993	Canada	FY	12	Male	Crohn's dz/IBD/ulcerative colitis				No	Antibiotic: Sulpha	Class Ib	Sulfasalazine	Sulfasalazine AND 5-ASA separately (i.e., different episodes…but may not have been fully recovered from the first sulfa episode when 5-ASA started…initially started as enemas, then switched to oral mesalazine, and 2 days later experienced symptoms of AP)	Sulfasalazine 25 mg/kg/d; mesalazine (oral) 400 mg TID (substituted for 5-ASA enemas)	2	days	1-30 d	75				Yes - positive	Yes	Yes	Lipase		Yes	No	Yes	Yes	Yes	No	No	Yes					No	Evidence of past viral infection but not at presentation	No				Yes...with reference(s)	The pancreatitis was thought to be caused by the sulfapyridine component of sulfasalazine because of that moiety’s structural similarity to thiazide diuretics, sulfonamide derivatives known to induce pancreatitis (4). Because the sulfapyridine component was important in that it allowed delivery of intact 5-ASA to distal sites of inﬂammation, novel delivery mechanisms not requiring sulfapyridine w…
6937		Garau	1994	USA	PB/MT	13	Female	Crohn's dz/IBD/ulcerative colitis				No	Antibiotic: Sulpha	Class Ib	Sulfasalazine	Sulfasalazine	250mg/QID increased to 500mg/QID four days later	8	days	1-30 d	75				No	Yes	Yes	Lipase		Yes	No	Yes		Yes	Yes	Yes	Yes							No				Yes...with reference(s)
6925		Rubin	1994	USA	PB/MT	37	Male	Crohn's dz/IBD/ulcerative colitis				No	Antibiotic: Sulpha	Class Ib	Sulfasalazine	Sulfasalazine	4g/day	2	weeks	1-30 d	75				No	Yes	Yes	Amylase	Amylase= 2600 U/L	Conducted but no positive findings	Yes	Yes			No	No							cigarettes	No				Yes...speculated
7218		Siefkin	1980	USA	PB/MT	72	Female	Diabetes	History of idiopathic cardiomyopathy, congestive heart failure, obstructive airways disease, and diffuse degenerative joint disease, type III hyperlipoproteinemia		Hyperlipoproteinemia, previous hepatopathy	No	NSAID	Class Ia	Sulindac	Sulindac (Clinoril)	200mg/BID	4	months	>30 d	55.5556				Yes - positive	Yes	Yes	Amylase		Conducted but no positive findings	No	Yes	Yes	Yes	Yes	Yes								No				No
7202		Lilly	1981	USA	PB/MT	58	Female	Other	OA: Degenerative arthritis. History of primary hypertension, right oophorectomy for endometriosis, rheumatic fever with transient mitral valve disease			No	NSAID	Class Ia	Sulindac	Sulindac	200mg/BID	23	days	1-30 d	55.5556				Yes - positive	Yes	Yes	Amylase	Serum amylase= 2,520 U/L	No imaging conducted	No	Yes	Yes		Yes	Yes				Yes				No				No
7183		Memon	1982	USA	PB/MT	70	Female	Other	OA: Erosive osteoarthritis			No	NSAID	Class Ia	Sulindac	Sulindac	200mg/BID	1	months	1-30 d	55.5556				Yes - positive	Yes	Yes	Amylase	Serum amylase= 4100 U/L; Serum lipase= 218 U/L	Conducted but no positive findings	No	Yes		Yes	Yes	Yes	Yes						History of diabetes, jaundice, peptic ulcer	No				No
7176		Klein	1983	USA	PB/MT	59	Female	Other	Pain: Immune disorder: Rheumatoid Arthritis		Immune disorder: RA	No	NSAID	Class Ia	Sulindac	Sulindac	150mg/BID	4	months	>30 d	55.5556				Yes - positive	Yes	Yes	Amylase	serum amylase = 700 U/dl	Conducted but no positive findings	No	Yes	Yes	Yes	Unclear	Unclear							history of peptic ulcer disease, jaundice, diabetes	No				No
7133		Zygmunt	1986	USA	PB/MT	31	Female	Other	Immune disorder: Polyarticular juvenile rheumatoid arthritis		Immune disorder: Polyarticular juvenile rheumatoid arthritis	No	NSAID	Class Ia	Sulindac	Sulindac (Clinoril)	150mg/TID	5.6	years	>30 d	55.5556				Yes - positive	Yes	Yes	Amylase and lipase	serum amylase = 1,122 U/dl; lipase = 800 IU/L	Conducted but no positive findings	No	Yes	Yes	Yes	Yes	Yes	Yes				Yes		history of peptic ulcer disease	No				No
1206		Lerche	1987	Denmark	PB/AB	68	Male	Other	OA			No	NSAID	Class Ia	Sulindac	Sulindac	100mg OD or BID (for about 9 months), after that, taking occasionally is doses not exceeding 200mg	3	hours	<24 h	55.5556				Yes - positive	Yes	Yes	Amylase		Conducted but no positive findings	No	Yes	Yes		Yes	Yes								No				Yes...with reference(s)
1181		Sugerman	1989	USA	PB/AB	74	Male	Other	OA			No	NSAID	Class Ia	Sulindac	Sulindac	200mg/day	7	months	>30 d	55.5556				No	Yes	Yes	Amylase		Yes	No	Yes	Yes		Yes	Yes								No				No
1181		Sugerman	1989	USA	PB/AB	80	Female	Other	OA			No	NSAID	Class Ia	Sulindac	Sulindac	200mg/BID	9	months	>30 d	55.5556				Yes - positive	Yes	Yes	Amylase	serum amylase=2,640 U/L (initial); serum amylase=4,400 U/L (re-challenge);	Conducted but no positive findings	No	Yes	Yes		Yes	Yes								No				No
968		Eland	1999	The Netherlands	FY/AB	57	Male	Other	NR			No	NSAID	Class Ia	Sulindac	Sulindac	800 mg/day	1	months	1-30 d	55.5556				No	Yes	Yes		No specifically reported for any of the two	Unclear	Unclear	Yes	Yes		Unclear	Unclear								Yes	Eland	Probable	Figure 1. Drug-associated acute pancreatitis: assessment of a causal relationship with the suspected drug in the absence of rechallenge data. TR, time relationship between first intake of the drug and onset of acute pancreatitis; Probable DIP: : 1) positive findings on ultrasound examination, 2) abdominal pain, and 3) elevated serum amylase or lipase.; Possible DIP: when other risk factors for ac…	No
1368		Oflazoglu	2016	Turkey	PB/AB	63	Male	Other	Cancer: Renal cell carcinoma. History of hypertension, hypothyroidism, history of thyroid papillary cancer	Yes		No		Class IV	Sunitinib	Sunitinib (first ED episode), Axitinib (after discharge from hospital)	50mg/day for 4 weeks, followed by 2 weeks rest, dose was decreased after one month due to grade 3 fatigue and hand-foot syndrome, resumed to 37.5mg/day without scheduled breaks (Sunitinib); 5mg/ BID increased to 10mg/BID afer 14 days (axitinib)	4	months	>30 d					No	Yes	Yes	Lipase		Yes	No	Yes	Yes	Yes	Unclear	Unclear	Yes						smoking	No				Yes...with reference(s)
6424		Knackstedt	2007	Germany	PB/MT	28	Male	Other	Acne/skin disease: Psoriasis: acute exacerbation of psoriasis			No		Class IV	Tacalcitol	Tacalcitol	30g/day (mean dose). Cumulative dosage=2500-3000g	3	months	>30 d					No	Yes	Yes	Amylase and lipase		Yes	No	Yes	Yes		Yes	Yes	No					Yes		No				Yes...with reference(s)
6708		Nieto	2000	USA	FY/PB	28	Female	Other	CML			No	Macrolide calcineurin inhibitor	Class III	Tacrolimus	Tacrolimus	0.04 mg/kg/day, adjusted to a target blood level of 10–20 ng/ml	15	days	1-30 d	0				No	Yes	Yes	Amylase and lipase		Yes	No		Yes	Yes	Yes	Yes	Yes					Yes	Other possible etiologies of acute pancreatitis can be also excluded, including: (1) extrahepatic biliary obstruction, as no bile duct dilatation was observed on the CT scan; (2) hypercalcemia or hyperlipidemia, none of which was present in this patient; (3) total parenteral nutrition, which was restarted upon resolution of pancreatitis, without recurrence; (4) drugs with a definitive association…	Yes	Mallory and Kern	Probable	Mallory and Kern (probable)	Yes...with reference(s)	Experiments in a murine model of acute pancreatitis suggest that tacrolimus also damages the exocrine portion of the gland, although its deteriorating effect seems less potent than that of cyclosporine.15
356		Im	2013	South Korea	FY	22	Female	Other	Solid organ transplant: Heart transplant			No	Macrolide calcineurin inhibitor	Class III	Tacrolimus	Tacrolimus	11 mg/d (0.19 mg/kg/d), and the trough blood level was within target range of 11.3 to 11.6 ng/mL.	6	months	>30 d	0				Yes - negative	Yes	Yes	Amylase and lipase	serum amylase 29 μkat/L and lipase 32 μkat/L	Yes	No	Yes	Yes		Yes	Yes	Yes						There were no signs of systemic infection on physical examination	No				Yes...with reference(s)
6705		Elisaf	2000	Greece	FY/PB	53	Female	Hyperlipidemia	Cancer: breast cancer		Hyperlipidemia (sub-clinical?)	No		Class Ia	Tamoxifen	Tamoxifen	20 mg/d	8	months	>30 d	83.3333				No	Yes	Yes	Amylase		No imaging conducted	No	Yes		No	Yes	Yes							high cholesterol and triglyceride levels	No				Yes...with reference(s)	There is evidence that tamoxifen can cause hypertriglyceridemia in susceptible individuals; that is, in patients with distrubances of triglyceride--rich lipoproteins metabolism [7]. Tamoxifen, like estrogens, stimulates the synthesis and secretion from the liver of very low density lipoprotein (VLDL), which is the main circulating carrier of triglycerides [17, 22-24], while it decreases VLDL and …
701		Alagozlu	2006	Turkey	PB/FY	46	Female	Diabetes	breast cancer (left mastectomy). History of hypertriglycerideamia (controlled), grade II hepatosteatosis, hepatomegaly		Hepatotsteatosis, hypertriglyceridemia	No		Class Ia	Tamoxifen	Tamoxifen	10mg/BID	1	years	>30 d	83.3333				No	Yes	Yes	Amylase and lipase		Yes	No	Yes	Yes	Yes	Yes	Yes	Yes				Yes			No			APACHE II. (8 points)-severe;and Ranson score (positive for 4 criteria- positive for 3+ criteria= severe course and mortality).	Yes...speculated
3116		Sakhri	2010	Tunisia	PB/FY	44	Female	Other	Cancer: Breast Cancer (had radial mastectomy, followed by radio- and chemotherapy)			No		Class Ia	Tamoxifen	Tamoxifen	20mg/day	12	months	>30 d	83.3333				Yes - positive	No	Yes	Amylase		Yes	No	Yes	Yes	No	Yes	Yes					Yes	Yes		No			Ranson's score (5)	Yes...with reference(s)
45		Kim	2014	Korea	FY	40	Female	Diabetes	DM2; Breast cancer			No		Class Ia	Tamoxifen	Tamoxifen	25 mg initially- After modified radical mastectomy, tamoxifen was started at a dose of 20 mg/day orally with radiation therapy thirteen times	3	months	>30 d	83.3333				Yes - positive	Yes	Yes	Amylase		Yes	No	Yes	Yes	Yes	Yes	Yes					Yes	Yes		No				Yes...with reference(s)
1746		Singh	2016	India	PB/AB	50	Female	Diabetes	Stage III, estrogen receptor positive adenocarcinoma of the breast, chemotherapy followed by mastectomy			No		Class Ia	Tamoxifen	Tamoxifen	20mg/day	3	months	>30 d	83.3333				No	Yes	Yes	Amylase	serum amylase=778 IU/L	Yes	No		Yes	No	Yes	Yes								No				Yes...with reference(s)
19274	2019 update	Kataria	2017	India	DW	50	Female	Other	Mammary carcinoma			No		Class Ia	Tamoxifen	Tamoxifen	20 mg/d	>1	months	1-30 d	83.3333				No	Yes	Yes	Amylase and lipase		Yes	No	Yes	Yes	Yes	Yes	Yes	Yes							No				No
2345		Ventura	2013	USA	PB/AB	67	Male	Hepatitis	Hypertension			No	Antiviral: protease inhibitor	Class Ia	Telaprevir	Telaprevir	750mg/TID	4	days	1-30 d					Yes - positive	Yes	Yes	Lipase		Yes	No	Yes	Yes	Yes	Yes	Yes							drugs	No				No
4245		Baffoni	2004	Italy	PB/FY	77	Male	Hepatitis	Depression. History of hypertension			Yes	Angiotensin II receptor antagonist	Class IV	Telmisartan	Telmisartan	80mg x 28 tabs (Telmisartan)	8	hours	<24 h					No	Yes	Yes	Amylase		No imaging conducted	No	Yes	Yes	Yes	Unclear	Unclear					Yes		pancreatic abnormalities, autoantibodies, hyperparathyroidism	Yes	Naranjo	Probable	Narjanjo scale=probable	No
7213		Elmore	1981	USA	PB/MT	13	Female	Other	Acne/skin disease: Severe cystic acne			No	Antibiotic: Tetracycline and derivatives	Class Ia	Tetracycline	Tetracycline	500mg/BID increased to 1000mg/BID 10 days later	49.5	days	>30 d	60				Yes - positive	Yes	Yes	Amylase and lipase	amylase= 379 U; lipase = 6.4 U	Yes	No	Yes	Yes		Yes	Yes	Yes					Yes		No				Yes...speculated
7114		Torosis	1987	USA	PB/MT	21	Male	Other	Bacterial infection: Nongonococcal urethritis			No	Antibiotic: Tetracycline and derivatives	Class Ia	Tetracycline	Tetracycline	250mg/QID	5	days	1-30 d	60				Yes - positive	Yes	Yes	Amylase and lipase	Amylase = 1,125 units; Lipase = 7.5	Yes	No	Yes	Yes	Yes	Yes	Yes	Yes				Yes			No				Yes...with reference(s)
7012		Nicolau	1991	USA	FY	17	Male	Other	Acne/skin disaese			No	Antibiotic: Tetracycline and derivatives	Class Ia	Tetracycline	Tetracycline	1000-2000 mg/d	2	months	>30 d	60				No	Yes	Yes	Amylase		No imaging conducted	Yes	Yes	Yes		Yes	Yes					Yes			No				Yes...with reference(s)
7012		Nicolau	1991	USA	FY	14	Male	Other	Acne/skin disaese			No	Antibiotic: Tetracycline and derivatives	Class Ia	Tetracycline	Tetracycline	1000 mg/d	3	weeks	1-30 d	60				No	Yes	Yes	Amylase and lipase		Yes	No	Yes	Yes		Yes	Yes								No				Yes...with reference(s)
968		Eland	1999	The Netherlands	FY/AB	17	Female	Other	Mumps			No	Antibiotic: Tetracycline and derivatives	Class Ia	Tetracycline	Tetracycline	750 mg/day	8	days	1-30 d	60				No	Yes	Yes		No specifically reported for any of the two	Unclear	Unclear	Yes	Yes		Unclear	Unclear						No		Yes	Eland	Possible	Figure 1. Drug-associated acute pancreatitis: assessment of a causal relationship with the suspected drug in the absence of rechallenge data. TR, time relationship between first intake of the drug and onset of acute pancreatitis; Probable DIP: : 1) positive findings on ultrasound examination, 2) abdominal pain, and 3) elevated serum amylase or lipase.; Possible DIP: when other risk factors for ac…	No
3646		Chung	2008	China	PB/AB	14	Female	Other	Chronic graft-versus-host disease, History of acute myelogenous leukemia, underwent myeloblative HLA-matched sibiling allogeneic peripheral blood stem cell transplantation			No		Class Ia	Thalidomide	Thalidomide	200mg/day, tapered to 100mg/day	32	months	>30 d					Yes - positive	Yes	Yes	Amylase and lipase		Yes	No	Yes	Yes	Yes	Unclear	Unclear	Yes				Yes	Yes		Yes	Mallory and Kern	Probable	Mallory and Kern Criteria: probable	No
6356		Liu	2008	China	PB/MT	39	Male	Other	Suicide/overdose, asthmatic			Yes	Xanthine	Class Ic	Theophylline	Theophylline (sustained-release)	NR x 20 tabs	4	hours	<24 h					No	Yes	Yes	Lipase	Serum amylase=386 U/L; lipase=2,574 U/L	Yes	No	Yes	Yes	Yes	Yes	Yes	Yes				Yes	Yes	drug use	No				Yes...with reference(s)
7118		Cadranel	1987	France	DW	28	Female	Other	Angina			No	NSAID	Class Ic	Tiaprofenic acid	Tiaprofenic acid	1.2 g/d	8	days	1-30 d					No	Yes	Yes	Amylase		Conducted but no positive findings	No	Yes	Unclear	Yes	Yes	Yes	Yes			No		Yes	Parasitic, bacterial	No
6323		Hung	2009	USA	PB/MT	69	Female	Other	Bacterial infection: Extensive peripheral vascular disease causing severe chronic lower limb ischemia; complicated skin and skin-structure infection. History of chronic obstructive pulmonary disease, coronary artery disese, and hypertension			No	Antibiotic: Tetracycline and derivatives	Class Ia	Tigecycline	Tigecycline	1x 100mg followed by 50mg IV q12 h	3	days	1-30 d	100				No	Yes	Yes	Amylase and lipase	Serum amylase=926 IU/L; lipase=749 IU/L	No imaging conducted	No	Yes			Yes	Yes	Yes				Yes		injection drug use	Yes	Naranjo	Probable	Naranjo adverse drug reaction probability scale=5 (probable)	Yes...with reference(s)
612		Gilson	2009	France	FY/PB	35	Male	Other	Bacterial infection: open fracture of the leg in 2004, a chronic osteitis complicated by pseudarthritis and sinus tract discharge			No	Antibiotic: Tetracycline and derivatives	Class Ia	Tigecycline	Tigecycline	50 mg by IV infusion over 30-60 min (after 100 mg/ infusion)	13	days	1-30 d	100				No	Yes	Yes	Lipase	said it was 16x ULN (but not reported)	Yes	No		Yes	Yes	Yes	Yes	Yes	No						No				Yes...with reference(s)	Tigecycline elimination is principally biliary (59%), and a biliary rate that is more than 500 times higher than plasma rate could explain its pancreatic toxicity [1,8]. Moreover, pancreatitis is a well-known side-effect with tetracyclines and their molecular closeness can explain similar safety profiles [2].
605		Lipshitz	2010	USA	FY/PB/AB	64	Female	Other	Bacterial infection: prosthetic hip		Cholecystectomy	No	Antibiotic: Tetracycline and derivatives	Class Ia	Tigecycline	Tigecycline	100 mg IV once/50 mg IV daily	14	days	1-30 d	100				No	Yes	Yes	Amylase and lipase	806 µ/L amylase, 1406 µ/L lipase serum	Conducted but no positive findings	No	Yes	Yes	Yes	Yes	Yes	Yes							Yes	Naranjo	Probable	Naranjo: probable (7)	Yes...speculated
3256		Prot-Labarthe	2010	France	PB/AB	9	Male	Other	Bacterial infection: Sepsis: Sickle-cell anemia, had left leg vaso-occlusive crisis, developed septic syndrome (Enterobacter cloacae)			No	Antibiotic: Tetracycline and derivatives	Class Ia	Tigecycline	Tigecycline	100mg IV, then 50mg/BID	2	weeks	1-30 d	100				Yes - positive	Yes	Yes	Lipase		Yes	No	Yes			No	No								No			Ranson's score (2)	No
7612		De Mesa	2013	USA	PB/MT	50	Male	Hyperlipidemia	Bacterial infection: Osteomyelitis with Acinetobacter baumanii. History of recurrent ischial pressure ulcer, hypertension, hyperlipidemia, gastroesophageal reflux disease, dermatofibrosarcoma, neurogenic bowel, neurogenic bladder, decubitus ulcers, spasticity, and chronic pain.		Hyperlipidemia	No	Antibiotic: Tetracycline and derivatives	Class Ia	Tigecycline	Tigecycline	50mg 12 hrs IV	4	weeks	1-30 d	100				Yes - positive	Yes	Yes	Amylase and lipase	serum amylase: 715 U/L; lipase: 616 U/L	Yes	No	Yes	Yes	Yes	Yes	Yes								No				No
393		Marot	2014	Belgium	FY	64	Male	Crohn's dz/IBD/ulcerative colitis	ischaemic colitis ; Infection of an arteritic lesion of the second toe, RA		Immune disorder: RA	No	Antibiotic: Tetracycline and derivatives	Class Ia	Tigecycline	Tigecycline	100 mg IV for the first dose, then 50 mg 12-hourly IV	6	days	1-30 d	100				No	Yes	Yes	Lipase		Yes	No	Yes		Yes	Yes	Yes								Yes	Mallory and Kern	Probable	Cites both Mallory and Kern as well as McArthur, who used the same criteria for assessment	Yes...with reference(s)
1444		Davido	2016	France	PB/AB	NR	Female	Other	Bacterial infection: ESBL E.coli causing femoral osteomyelitis. History of hip osteonecrosis due to sickle cell disease, chronic kidney failure, with a Charlson score of 5, congestive heart failure	Yes		No	Antibiotic: Tetracycline and derivatives	Class Ia	Tigecycline	Tigecycline	50mg q 12 hrs.	14	days	1-30 d	100				No	Yes	Yes	Lipase		No imaging conducted	No				No	No								No				Yes...with reference(s)
1444		Davido	2016	France	PB/AB	NR	Male	Other	Bacterial infection: ESBL Eschericia coli pyelonephritis. History of spinal cord injury, chronic kidney failure, hypertension (captopril) and mild cognitive impairment, with a Charlson score of 8.	Yes		No	Antibiotic: Tetracycline and derivatives	Class Ia	Tigecycline	Tigecycline	50mg q 12 hrs.	6	days	1-30 d	100				No	Yes	Yes	Lipase		Yes	No				No	No								No				Yes...with reference(s)
6010		Bernas Albeniz	2017	Spain	DW	68	Female	Other	Bacterial infection: Sepsis			No	Antibiotic: Tetracycline and derivatives	Class Ia	Tigecycline	Tigecycline	400 mg/day	5	days	1-30 d	100				No	Yes	Yes	Amylase and lipase		No imaging conducted	No	Yes	Yes	Yes	Yes	Yes	Yes				Yes			Yes	Naranjo	Probable	Naranjo (7) probable	Yes...with reference(s)	The origin of pancreatitis could be idiosyncratic due to a hypersensitivity reaction or the formation of a toxic metabolite 3. It is known that tetracyclines increase triglycerides, hypertriglyceridemia being one of the etiologies of pancreatitis, but serum levels of triglycerides in our patient remained in the normal range. Gilson et al. (7) suggest that during the intake of tetracyclines there …
19072	2019 update	Lin	2018	China	DW	48	Female	Other	End-stage renal disease, with kidney transplant	Yes		No	Antibiotic: glycylcycline	Class Ia	Tigecycline	Tigecycline	100 mg once then 50 mg BID	15	days	1-30 d	100				No	Yes	No			Yes	No		Yes	Yes	Yes	Yes					No			No				No
1856		Hegazi	2015	Kuwait	PB/AB	57	Female	Other	Parasitic infection: Diarrhea: Bloody diarrhoea (cysts and trophozoytes of Entamoeba species)			No	Antibiotic: Nitroimidazole	Class Ic	Tinidazole	Tinidazole	2g/day for 3 days	3	days	1-30 d					No	Yes	Yes	Amylase and lipase		Conducted but no positive findings	No	Yes	Yes	Yes	Yes	Yes	Yes				Yes		surgery	Yes	Naranjo	Probable	Naranjo algorithm=5 (probable)	No
7144		Antonow	1986	USA	PB/MT	33	Male	Other	Bacterial infection: Left occipital abscess with Nocardia asteriods. History of renal transplant and generalized seizures		Cholecystectomy	No	Antibiotic: Sulpha	Class Ia	TMS	TMS: Trimethoprim/Sulfamethoxazole (TMP/SMX)	960mg/day (Trimethorpim) & 4800mg/day (Sulfamethoxazole)	1	weeks	1-30 d	77.7778				Yes - positive	Yes	Yes	Amylase		Yes	No		Yes		Yes	Yes								No				No
1135		Bartels	1992	the Netherlands	FY	50	Male	Other	Bacterial: brain abscess			No	Antibiotic: Sulpha	Class Ia	TMS	TMS	4000/800 mg/d	6	weeks	>30 d	77.7778				No	Yes	Yes	Lipase		Yes	No	Yes	Yes		Yes	Yes							Liver enzymes were elevated but CT of liver was normal	No				Yes...with reference(s)	The pancreatitis-inducing mechanism remains unclear, although an allergic reaction has been assumed [15,27]. It is tempting, however, to suppose a dose-related mechanism, considering that in five earlier cases as well as in our case sulfonamides were given in doses ranging from 2.0 to 4.8 g daily. Perhaps sulfonamides are capable of inducing pancreatitis by a mechanism similar to that of thiazide…
6795		Colomina Aviles	1997	Spain	DW	27	Male	HIV/AIDS	HIV, HBV, HCV, presenting with diarrhea		HBV/HCV	No	Antibiotic: Sulpha	Class Ia	TMS	TMS: Trimethoprim/Sulfamethoxazole (TMP/SMX)	960 mg QID	2	days	1-30 d	77.7778				No	Yes	Yes	Amylase and lipase		Conducted but no positive findings	No	Yes	Yes	No	No	No	No					Yes	Bowel infection	No				No
8117		Cortes	1999	Spain	DW	35	Male	HIV/AIDS	HIV, TB, Candidiasis, HBV, HCV		HBV/HCV	No	Antibiotic: Sulpha	Class Ia	TMS	TMS: Trimethoprim Sulfamethoxazole	320/1600 mg QID	7	days	1-30 d	77.7778				Yes - positive	Yes	Yes	Amylase		Conducted but no positive findings	No		Yes		Yes	Yes	Yes							Yes	Karch and Lasagna	Definite	Karch and Lasagna (definite)	No
4359		Floris-Moore	2003	USA	PB/FY	37	Female	HIV/AIDS	AIDS. History of HIV nephropathy, disseminated histoplasmosis.	Yes		No	Antibiotic: Sulpha	Class Ia	TMS	TMS: Trimethoprim/Sulfamethoxazole (TMP/SMX)	15mg/kg/day	2	days	1-30 d	77.7778				No	Yes	Yes	Amylase and lipase		Yes	No				Yes	Yes							priorepisodes of pancreatitis	No				No
750		Versleijen	2005	The Netherlands	PB/FY	53	Female	Crohn's dz/IBD/ulcerative colitis	Pylenorphritis. History of childhood ureterosigmoidostomy (Coffey technique) becase of extrophia vesicae, hyperthyroidism, prolapsed uterus (vaginal surgery needed).	Yes		No	Antibiotic: Sulpha	Class Ia	TMS	TMS: Trimethoprim-sulfamethoxazole (TMP/SMX)	480 mg/day	25	years	>30 d	77.7778				Yes - positive	Yes	Yes	Amylase		Conducted but no positive findings	No	Yes	Yes	Yes	Yes	Yes	Yes				Yes		smoking, hepatosplenomegaly, ulcers, rash (for hypersensitivity), ciproflaxin; No other cause, except for TMP/SMX use, could be identified	No				No
58		Park	2010	Korea	FY	32	Male	Other	Bacterial infection: Acute urethritis			No	Antibiotic: Sulpha	Class Ia	TMS	TMS: Trimethoprim Sulfamethoxazole	800 mg/d	3	days	1-30 d	77.7778				No	Yes	Yes	Amylase and lipase	serum amylase was elevated to 387 IU/L and serum lipase to 1,115 U/L.	Yes	No	Yes	Yes	Yes	Yes	Yes	Yes						The serum calcium level was 9.0 mg/dL and triglyceride level was 32 mg/dL.	No				No
1790		Holla	2016	India	PB/AB	50	Female	HIV/AIDS	HIV, pneumocystis pneumonia. Acute kidney injury and crystalluria(due to drug)			No	Antibiotic: Sulpha	Class Ia	TMS	TMS: Cotrimoxazole (Sulfamethoxazole and trimethoprim)	960 mg/day (800mg of sulfamethoxazole/160mg of trimethoprim)/TID x3 tabs	23	days	1-30 d	77.7778				No	Yes	Yes	Amylase and lipase	amylase=389 IU/L; Lipase=533 IU/L	Yes	No	Yes	Yes	Yes	Yes	Yes		Yes			Yes		Not on ART or other antibiotics, vasculitis, sepsis, crush injury, surgery and use of contrast agents.	Yes	Naranjo	Probable	Naranjo's causality scale= 5- probable, Hartwig's severity scale= 5 (moderate), Schumock and Thornton preventability scale=not preventable.	Yes...with reference(s)
19110	2019 update	Jung	2019	South Korea	DW	12	Female	Other	Acute rhinosinusitus			No	Antibiotic: Sulpha	Class Ia	TMS	TMS	160/800 mg BID	12	days	1-30 d	77.7778				Yes - positive	Yes	Yes	Amylase and lipase		Yes	No	Yes	Yes	Yes	Yes	Yes	Yes							Yes	Naranjo	Definite	Score of 9	Yes	From 3 in vitro tests showing uniformly a T-cell activation and releasing of cytotoxic molecules (granzyme and granulysin), we can deduce that TMP/SMX stimulation leads to differentiation of drug-specific T cells and apoptosis of the target cells by cytotoxic molecules (type IV hypersensitivity),8 although the infiltration of drug-specific T cells in the pancreas was not confirmed. Because of the…
21		Flaig	2016	Germany	FY	40	Male	Other	Immune disorder: RA		Immune disorder: RA	No		Class IV	Tocilizumab	Tocilizumab	750 mg IV (8 mg/kg)	2	weeks	1-30 d					No	Yes	Yes	Lipase	lipase (2 3 lmol/L, ULN: 1 lmol/L; 138 U/L, ULN: 60 U/L),	Yes	No	No	Yes	No	Yes	Yes	Yes						Liver enzymes, alkaline phosphatase, amylase and calcium were within reference range	Yes	WHO	Probable	1- the present case report provides exact information on the patient’s symptoms, laboratory test and imaging results, which fulfil the generally accepted criteria for the diagnosis of AP20 (>24 h persistent abdominal pain, CT scan with characteristic findings of AP, serum lipase values > three times the ULN). It has to be considered that although often both lipase and amylase are elevated during …	Yes...with reference(s)
6886		Nadir	1995	USA	PB/FY	22	Female	Hepatitis	Alagille's Syndrome with end-stage liver disease (evaluation for transplant). History of seizure disorder		Cholecystectomy	No		Class IV	Ursodeoxycholic Acid	Ursodeoxycholic Acid	300mg/BID	8	months	>30 d					No	Yes	Yes	Amylase and lipase		Yes	Yes				Yes	Yes								No				No
253		Can	2014	Turkey	FY	58	Male	Other	Hypertension		Cholecystectomy, Pancreatitis due to gallstones and possibly drug 6 weeks previous	No	Angiotensin II receptor antagonist	Class Ib	Valsartan	Valsartan	160 mg/d	6	weeks	>30 d					Yes - positive	Yes	Yes	Amylase and lipase				Yes	Yes		Yes	Yes							toxic habits	No	Naranjo		Naranjo was cited	Yes...speculated
19047	2019 update	Picardo	2018	Australia	DW	30	Male	Crohn's dz/IBD/ulcerative colitis				No		Class Ic	Vedolizumab	Vedolizumab	300 mg IV	Immediate after second dose	hours	<24 h					No	Yes	Yes	Lipase	2327 IU/L	Yes	No	Yes	Yes	Yes	Yes	Yes	Yes	Yes		Yes				No				No
334		Muluneh	2013	USA	FY	49	Male	Other	Cancer: stage IV melanoma; BRAF V600E mutation–positive			No		Class Ia	Vemurafenib	Vemurafenib	1920 mg/d	2	weeks	1-30 d					Yes - positive	Yes	Yes	Lipase	1544 U/L	No imaging conducted	No	Yes	Yes	Yes	Yes	Yes					Yes	Yes	Infection, serum electrolyte imbalance was ruled out,	Yes	Naranjo	Definite	The Naranjo adverse drug reaction probability scale was administered, which yielded a score of 9, indicating a definite drug-induced adverse effect (on a scale of definite, probable, possible, or doubtful).	Yes...with reference(s)
394		Sevastru	2012	UK	FY	30	Male	Other	Psychiatric disease: Depression			No	Antidepressant: SNRI	Class IV	Venlafaxine	Venlafaxine	150 mg/d	3	months	>30 d					No	Yes	Yes	Amylase	amylase=2191 IU/l	Yes	No	Yes	Yes	No	Yes	Yes						Yes		No				Unclear
486		Girgis	2011	Australia	FY	61	Female	Diabetes	-		Cholecystectomy	No	Oral hypoglycemic: DPP-4 inhibitor	Class Ic	Vildagliptin	Vildagliptin	100 mg/day	5	weeks	>30 d	0				No	Yes	Yes	Amylase and lipase		Yes	No	Yes	Yes	Yes	Yes	Yes	Yes							No				Yes...with reference(s)
379		Nakata	2012	Japan	FY	68	Male	Diabetes				No	Oral hypoglycemic: DPP-4 inhibitor	Class Ic	Vildagliptin	Vildagliptin	50 mg/d	1	months	1-30 d	0				No	Yes	Unclear--elevated but normal limit not reported	Amylase	392 U/L	Yes	No	Yes	No		Yes	Yes								No				No
2673		Philip	2012	India	PB/AB	16	Female	Other	AML: Intermediate risk acute myeloid leukemia, Invasive Aspergillosis (indicated for drug)			No	Antifungal	Class Ib	Voriconazole	Voriconazole	300mg/BID for 1st day, decreased to 200mg/BID	12	days	1-30 d					Yes - positive	Yes	Yes	Amylase	Serum amylase=234 IU/mL (initial); Serum amylase=637 IU/mL (re-challenge)	Yes	No	Yes			Yes	Yes								No				No
7236		Batalden	1979	USA	PB/MT	8	Male	Other	Seizures: Simple absence (petit mal) epilepsy			No	Anti-seizure	Class Ia	VPA	VPA: Valproic acid	10mg/kg/day increased to 20mg/kg/day and eventaully to 30mg/kg/day (750mg/day)	5	weeks	>30 d	85.7143				Yes - positive	Yes	Yes	Amylase		No imaging conducted	No	Yes	Yes	Yes	Yes	Yes	Yes				Yes	Yes		No				No
1279		Sasaki	1980	Japan	PB/AB	11	Female	Other	Seizures: Epilepsy. History of mumps, nephritis, streptococcal infection			No	Anti-seizure	Class Ia	VPA	VPA: Valproic acid	30mg/kg/day (1200 mg/day)	4	months	>30 d	85.7143				Yes - positive	Yes	Yes	Amylase		No imaging conducted	Yes	Yes	Yes		Yes	Yes					Yes	Yes		No				No
7214		Parker	1981	USA	PB/MT	16	Male	Other	Seizures: Severe psychomotor seizure disorder			No	Anti-seizure	Class Ia	VPA	VPA: Valproic acid	15mg/kg/day increased slowly to 2000 mg/day (40mg/kg/day)	6	months	>30 d	85.7143				Yes - positive	Yes	Yes	Amylase	Serum amylase= 520 IU/L; Urine amylase= 6046 IU/L	Yes	No	Yes		Yes	Yes	Yes	Yes				Yes			No				No
7217		Murphy	1981	USA	PB/MT	65	Male	Other	Seizures: Generalised tonic-clonic seizures			No	Anti-seizure	Class Ia	VPA	VPA: Valproic acid	Increased to 1250mg/day (March 1979) increased to 4000mg/day over 3 months (starting Feb 1980).	13	months	>30 d	85.7143				No	Yes	No	Amylase		No imaging conducted	Yes		Yes		Yes	Yes	Yes				Yes			No				No
7191		Ng	1982	USA	PB/MT	43	Female	Other	Seizures: Dizziness and impending convulsion, and grand mal epileptic fits. History of renal failure secondary to reflux nephropathy (receiving hemodialysis), subtotal parathyroidectomy for secondary hyperparathyroidism.	Yes		No	Anti-seizure	Class Ia	VPA	VPA: Sodium valproate	200mg/BID increased to 200mg/TID the next day, increased to 200mg/QID after being admitted	1	weeks	1-30 d	85.7143				No	Yes	Yes	Amylase		Conducted but no positive findings	No	Yes	Yes	Yes	No	No	Yes							No				No
7175		Williams	1983	UK	PB/MT	1	Female	Other	Seizures			No	Anti-seizure	Class Ia	VPA	VPA: Sodium valproate	25 mg/kg/day	6	days	1-30 d	85.7143				No	Yes	Yes	Amylase	serum amylase = 3520 IU/l	No imaging conducted	Yes	Yes			Yes	Yes								No				No
1246		Wyllie	1984	USA	PB/AB	7	Female	Other	Seizures: Atypical absence and generalized tonic-clonic seizures with interictal EEG pattern of generalized spike-wave complexes			No	Anti-seizure	Class Ia	VPA	VPA: Valproic acid	50 mg/kg/day	7	months	>30 d	85.7143				No	Yes	Yes	Amylase		Yes	Yes	Yes			Unclear	Unclear						Yes		No				No
1246		Wyllie	1984	USA	PB/AB	3	Male	Other	Seizures: Atypical absence and generalized tonic-clonic seizures with interictal EEG pattern of generalized spike-wave complexes, mildly developmentally delayed			No	Anti-seizure	Class Ia	VPA	VPA: Valproic acid	85 mg/kg/day	2	years	>30 d	85.7143				No	Yes	Yes	Lipase		No imaging conducted	Yes	Yes			Yes	Yes	Yes							No				No
1246		Wyllie	1984	USA	PB/AB	18	Male	Other	Seizures: Intractable, focal, left hemisphere seizures complicating a chronic progressive encephalopathy. EEG demonstrated epileptiform discharges in the left hemisphere. Was physically and intellectually normal before 16 yrs, but experienced aphasia and right hemiparesis as seizures worsened.			No	Anti-seizure	Class Ia	VPA	VPA: Valproic acid	58 mg/kg/day	11	months	>30 d	85.7143				No	Yes	Yes	Amylase and lipase		Conducted but no positive findings	No	Yes			Yes	Yes						Yes		No				No
1246		Wyllie	1984	USA	PB/AB	27	Male	Other	Seizures: Absence and generalized tonic-clonic seizures, interictal EEG pattern of generalized 3-Hz spike wave complexes			No	Anti-seizure	Class Ia	VPA	VPA: Valproic acid	30 mg/kg/day	4.5	years	>30 d	85.7143				Yes - negative	Yes	Yes	Amylase		Conducted but no positive findings	No				Yes	Yes								No				No
7061		Lott	1990	USA	FY	14	Female	Other	Seizures: epilepsy			No	Anti-seizure	Class Ia	VPA	VPA: Valproic acid	2000 mgéd (50 mg/kg/d)	3	months	>30 d	85.7143				Yes - positive	Yes	Yes	Lipase		Conducted but no positive findings	Yes	Yes			Yes	Yes								No
7061		Lott	1990	USA	FY	17	Female	Other	Seizures: static encephalopathy			No	Anti-seizure	Class Ia	VPA	VPA: Valproic acid	4500 mg/d (75 mg/kg/d)	6	months	>30 d	85.7143				No	Yes	Yes	Lipase	1542 and 1547 UfL (normal amylase)	No imaging conducted	No	Yes			Yes	Yes								No
7035	New full text from original review	Rose	1991	France	DW	12	Male	Other	Epilepsy			No		Class Ia	VPA	VPA	25 mg/kg/d	39	months	>30 d	85.7143				No	Yes	Yes	Amylase		Conducted but no positive findings	Yes	Yes	Yes	Yes	Yes	Yes	Yes	Yes		Yes	Yes	Yes		No
7034		Kayemba Kay's Kabangu	1991	France	FY	15	Male	Other	Seizures: epilepsy			No	Anti-seizure	Class Ia	VPA	Valproic Acid	1000 then 2000 mg/d (30-35 mg/kg/24 h)	10	months	>30 d	85.7143				Yes - positive	Yes	Yes	Amylase and lipase		Yes		Yes	Yes	Yes	Yes	Yes			Yes		Yes	Yes		No				No
7028		Binek	1991	Switzerland	FY	21	Male	Other	Seizures: Mentally retarded			No	Anti-seizure	Class Ia	VPA	VPA: Valproic acid	25.5 mg/kg/d	12	weeks	>30 d	85.7143				No	Yes	Yes			Yes	Yes	Yes	Yes		Yes	Yes	Yes		Yes		Yes	Yes	No other drugs	No				Unclear
6909		Talwar	1992	USA	PB/MT	11	Female	Other	Seizures: Juvenile neuronal ceroid lipofuscinosis. History of pigmentary retinal degeneration and attentional problems			No	Anti-seizure	Class Ia	VPA	VPA: Valproic acid	48 mg/kg/day	2	years	>30 d	85.7143				No	Yes	Yes	Amylase and lipase		No imaging conducted	No	Yes			Unclear	Unclear								No				Yes...with reference(s)
8177		Ayoola	1994	Saudi Arabia	PB/MT	19	Male	Other	Seizures: Generalized (myoclonic) seizure			No	Anti-seizure	Class Ia	VPA	VPA: Sodium valproate	500mg/TID	12	years	>30 d	85.7143				No	Yes	Yes	Amylase	Amylase = 526 somogyi units	Yes	No	Yes	Yes	Yes	Yes	Yes					Yes	Yes		No				No
6928		Croizet	1994	France	DW	19	Male	Other	Seizures: seizure disorder			No	Anti-seizure	Class Ia	VPA	VPA: Valproic acid	35 mg/kg/day	15	days	1-30 d	85.7143				Yes - positive	Yes	Yes	Amylase and lipase		Yes	No	Yes	Yes	Yes	Yes	Yes	Yes					Yes	Parasites	No				Yes...with reference(s)	The pathophysiological mechanism of acute sodium valproate pancreatitis is poorly understood. The role of a decrease in the elimination of free radicals, possibly potentiated by induced micronutrient deficiency (selenium, copper) has been suggested by Pippenger et al. (6). In most cases in the literature, there is no relationship between the dosage or serum concentration of sodium valproate and t…
1080		Evans	1995	USA	PB/AB	31	Female	Other	Cerebral palsy and severe mental retardation. History of spastic quadriplegia			No	Anti-seizure	Class Ia	VPA	VPA: Valproic acid	84mg/kg (1,500mg @ 8am; 1,250mg @ 4pm; 1,500mg @ 8pm)	3	months	>30 d	85.7143				No	Yes				No imaging conducted	Yes	Yes	Yes	Yes	Yes	Yes			Yes		Yes	Yes	surgery, hyperparathyroidism, renal failure, other drugs	No				No
6890		Tobias	1995	USA	FY/PB	11	Male	Other	Seizure disorder (related to birth asphyxia), mental retardation, cerebral palsy			No	Anti-seizure	Class Ia	VPA	Valproic Acid	30 mg/kg/d	10	years	>30 d	85.7143				No	Yes	Yes	Amylase and lipase		Yes	Yes	Yes	Yes		Yes	Yes						Yes		No				No
1057		Bahamonde Carrasco	1995	Spain	DW	16	Male	Other	Seizures			No	Anti-seizure	Class Ia	VPA	VPA: Valproic acid	3500 mg/d (increased in the previous month from 2600 mg/d)	6	years	>30 d	85.7143				No	Yes	Yes	Amylase and lipase		Yes	No	Yes	Yes	Yes	Yes	Yes	Yes	Yes	Yes		Yes	Yes		No				Yes…speculated
1087		Otsubo	1995	Japan	PB/AB	1	Male	Other	Seizures: Viral encephalitis, becoming postencephalitis syndrome			No	Anti-seizure	Class Ia	VPA	VPA: Sodium valproate	35mg/kg, increased to 70mg/kg/day (19 days before dx)	70	days	>30 d	85.7143				No	Yes	Unclear--elevated but normal limit not reported	Lipase		Yes	No	Yes			Yes	Yes								No				No
6888		Buzan	1995	USA	PB/MT	28	Male	Other	Seizures: Mental retardation due to meningitis			No	Anti-seizure	Class Ia	VPA	VPA: Valproate	1650mg/day	9	months	>30 d	85.7143				No	Yes	Yes	Amylase and lipase	Amylase= 779 IU/L; Lipase= 3175 IU/L	No imaging conducted	No		Yes		Yes	Yes								No				Yes...with reference(s)
6888		Buzan	1995	USA	PB/MT	26	Male	Other	Seizures: Mental retardation of unknown etiology			No	Anti-seizure	Class Ia	VPA	VPA: Valproate	1800mg/day	3	months	>30 d	85.7143				No	Yes	Yes	Amylase and lipase	Amylase= 582 IU/L; Lipase= 3983 IU/L	Yes	No				Yes	Yes								No				Yes...with reference(s)
6888		Buzan	1995	USA	PB/MT	40	Male	Other	Seizures: Mental retardation of unknown etiology			No	Anti-seizure	Class Ia	VPA	VPA: Valproate	6000mg/day	4	months	>30 d	85.7143				No	Yes	Yes	Lipase	lipase= 3835 lUlL	Conducted but no positive findings	No		Yes		Yes	Yes								No				Yes...with reference(s)
6888		Buzan	1995	USA	PB/MT	22	Male	Other	Seizures: Mental retardation of unknown etiology, atypical seizure disorder			No	Anti-seizure	Class Ia	VPA	VPA: Valproate	2750mg/day	14	years	>30 d	85.7143				No	Yes	Yes	Amylase and lipase	Amylase= 747 IU/L; Lipase= 319 IU/L	No imaging conducted	Yes		Yes		Yes	Yes								No				Yes...with reference(s)
6888		Buzan	1995	USA	PB/MT	28	Male	Other	Seizures: Mental retardation of unknown etiology, generalized tonic-clonic seizures			No	Anti-seizure	Class Ia	VPA	VPA: Valproate	1750mg/day	7	years	>30 d	85.7143				No	Yes	Yes	Lipase	Amylase= 154 IU/L; Lipase= 942 IU/L	Conducted but no positive findings	No		No		Yes	Yes								No				Yes...with reference(s)
6750		Moreiras Plaza	1999	Spain	FY/PB	23	Male	Other	ESRD on hemodialysis, seizure associated with cerebral infarctions	Yes		No	Anti-seizure	Class Ia	VPA	Valproic Acid	2500 mg/d (45 mg/kg)	3	months	>30 d	85.7143		Last increment was 12 days before admission		No	Yes	Yes	Amylase		Conducted but no positive findings	No		Yes	Yes	Unclear	Unclear	Yes				Yes	Yes		No				No
4587		Fecik	1999	USA	PB/MT	37	Male	Other	Seizures: Chronic paranoid schizophrenia. Tonic-clonic seizure control and chronic aggression. History of depression, hypertension, extrapyramidal symptoms			No	Anti-seizure	Class Ia	VPA	VPA: Valproic acid	1000mg/BID	17	months	>30 d	85.7143				Yes - positive	Yes	No	Amylase and lipase	Amylase = 91 IU/L; Lipase = 58 IU/L	Yes	No	Unclear		Yes	Yes	Yes								No				No
4565		Blain	1999	France	PB/MT	75	Male	Other	Pain: Popliteal vein thrombosis. History of lower limb and back pain.			No	Anti-seizure	Class Ia	VPA	VPA: Valpromide (an amide of valproic acid)	1800mg/day	3	weeks	1-30 d	85.7143				No	Yes	No			Yes	No	Yes	Yes		Yes	Yes			Yes		Yes	Yes		Yes	Kramer's algorithm	Plausible	Kramer's algorithm: plausible (Kramer MS, Leventhal JM, Hutchinson TA, Feinstein AR. An algorithm for the operational assessment of adverse drug reactions. Background, description, and instructions for use. JAMA 1979;242:623–32)	No
4522		Cooper	2001	Canada	PB/MT	14	Male	Other	Seizures: Generalized tonic-clonic seizure disorder			No	Anti-seizure	Class Ia	VPA	VPA: Valproic acid	1000mg/day	3	years	>30 d	85.7143				No	Yes	No			Yes	No	Yes	Yes	Yes	Yes	Yes	Yes		Yes		Yes	Yes	respiratory symptoms	No				Yes...with reference(s)
896		Taira	2001	Japan	PB/AB	22	Female	Other	Seizures: Intellectual impairment, epiloia			No	Anti-seizure	Class Ia	VPA	VPA: Valproic acid	25 mg/kg/day	19	years	>30 d	85.7143				No	Yes	Yes	Amylase	Serum amylase= 1209IU/L; urinary amylase=2909IU/L	Yes	No	Yes	Yes	Yes	Yes	Yes	Yes			No				No				Yes...with reference(s)
8053		Yazdani	2002	USA	FY/PB	54	Male	Other	Seizures: Epilepsy, severe head trauma 5 year prior to admission		Cholecystectomy	No	Anti-seizure	Class Ia	VPA	Valproic Acid	1.25 g/d	4	years	>30 d	85.7143				No	Yes	Yes	Lipase		No imaging conducted	Yes		Yes		Unclear	Unclear								No				Yes...with reference(s)	The increased production of a VPA metabolite and its accumulation, after a recent increase of VPA dose or coadministration of another drug, may be responsible for the pancreatic injury in susceptible individuals. Genetically susceptible individuals may overproduce a metabolite because of overexpression of certain enzymes or underexpression of others. This hypothesis has been promoted by Konig et …
8053		Yazdani	2002	USA	FY/PB	48	Male	Other	Seizuers: epilepsy, bipolar disorder, obstructive lung disease		Fatty liver	Unclear (recommended dose 20-60 mg/kg/day)	Anti-seizure	Class Ia	VPA	Valproic Acid	500-1000 mg/d	2	years	>30 d	85.7143		Dose increased 5 months prior to episode		No	Yes	Yes	Lipase	e: 381 U/L, lipase: 3,620 U/L	Conducted but no positive findings	Yes		Yes		No	No	Yes							No				Yes...with reference(s)	The increased production of a VPA metabolite and its accumulation, after a recent increase of VPA dose or coadministration of another drug, may be responsible for the pancreatic injury in susceptible individuals. Genetically susceptible individuals may overproduce a metabolite because of overexpression of certain enzymes or underexpression of others. This hypothesis has been promoted by Konig et …
6593		Grauso-Eby	2003	USA	FY/AB	15	Male	Other	Seizures: Epilepsy. Febrile seizure followed by a mixed seizure disorder consisting of simple and complex partial, generalized, atonic, and atypical absence. He was microcephalic and had moderate mental retardation.			No	Anti-seizure	Class Ia	VPA	VPA: Valproic acid	45 mg/kg/day	11	months	>30 d	85.7143				No	Yes	No			No imaging conducted	Yes	Yes			No	No								No				No
785		Sinclair	2004	Canada	FY/AB	16	Female	Other	Seizures: Childhood Epilepsy			No	Anti-seizure	Class Ia	VPA	VPA: Valproic acid	20 mg/kg	5	months	>30 d	85.7143				No	Yes	Yes	Lipase		Yes	No	Yes			Yes	Yes								No				No
785		Sinclair	2004	Canada	FY/AB	16	Male	Other	Seizures: Childhood Epilepsy			No	Anti-seizure	Class Ia	VPA	VPA: Valproic acid	25 mg/kg	2	years	>30 d	85.7143				No	Yes	Yes	Lipase		Yes	No	Yes			Yes	Yes								No				No
785		Sinclair	2004	Canada	FY/AB	8	Male	Other	Seizures: Childhood Epilepsy			No	Anti-seizure	Class Ia	VPA	VPA: Valproic acid	40 mg/kg	1	months	1-30 d	85.7143				Yes - positive	Yes	Yes	Lipase		Yes	No	Yes			Unclear	Unclear								No				No
785		Sinclair	2004	Canada	FY/AB	15	Male	Other	Seizures: Childhood Epilepsy. Angelman's syndrome, history of allergic reaction to anesthetic, rash on sulfa			No	Anti-seizure	Class Ia	VPA	VPA: Valproic acid	20 mg/kg	12	years	>30 d	85.7143				No	Yes	Yes	Lipase		Yes	No	Yes			Yes	Yes								No				No
785		Sinclair	2004	Canada	FY/AB	0.3	Male	Other	Seizures: Childhood Epilepsy. Asthma, coarctation pf aorta			No	Anti-seizure	Class Ia	VPA	VPA: Valproic acid	20 mg/kg	5	months	>30 d	85.7143				No	Yes	Yes	Lipase		Yes	No	Yes			Yes	Yes						No		No				No
785		Sinclair	2004	Canada	FY/AB	4	Male	Other	Seizures: Childhood Epilepsy. Lowe syndrome			No	Anti-seizure	Class Ia	VPA	VPA: Valproic acid	20 mg/kg	26	months	>30 d	85.7143				No	No	Yes	Lipase		Yes	No	Yes			Yes	Yes								No				No
785		Sinclair	2004	Canada	FY/AB	16	Female	Other	Seizures: Childhood Epilepsy. Microcephaly			No	Anti-seizure	Class Ia	VPA	VPA: Valproic acid	25 mg/kg	14	months	>30 d	85.7143				No	No	Yes	Lipase		Yes	No	Yes			Unclear	Unclear								No				No
785		Sinclair	2004	Canada	FY/AB	11	Female	Other	Seizures: Childhood Epilepsy. Rett syndrome			No	Anti-seizure	Class Ia	VPA	VPA: Valproic acid	47 mg/kg	2	months	>30 d	85.7143				No	Yes	Yes	Lipase		Yes	No	Yes			Unclear	Unclear								No				No
785		Sinclair	2004	Canada	FY/AB	5	Female	Other	Seizures: Childhood Epilepsy. Sulfa allergy			No	Anti-seizure	Class Ia	VPA	VPA: Valproic acid	25 mg/kg	2	months	>30 d	85.7143				No	Yes	Unclear--elevated but normal limit not reported	Lipase	amylase 248 (unclear)	Yes	No	Yes			Yes	Yes								No				No
785		Sinclair	2004	Canada	FY/AB	4	Female	Other	Seizures: Childhood Epilepsy. West syndrome, severe developmental delay, Stevens-Johnson syndrome on LTG, clobazam			No	Anti-seizure	Class Ia	VPA	VPA: Valproic acid	43 mg/kg	45	months	>30 d	85.7143				No	Yes	Yes	Lipase		Yes	No	Yes			Unclear	Unclear								No				No
6504		Houben	2005	The Netherlands	PB/MT	12	Male	Other	Seizures: Cryptogenic localisation-related epilepsy with secondarily generalised seizures			No	Anti-seizure	Class Ia	VPA	VPA: Valproic acid	1500mg/day (tirated up to)	2	years	>30 d	85.7143				No	Yes	Yes	Lipase		Yes	No	Yes		Yes	Yes	Yes	Yes				Yes	Yes		No				No
651		Ozaydin	2008	Turkey	PB/AB	11	Male	Other	Seizures: Mild mental retardation and primary generalized epilepsy			No	Anti-seizure	Class Ia	VPA	VPA: Valproic Acid	25mg/kg/day	6	months	>30 d	85.7143				No	Yes	Yes	Amylase		Yes	Yes	Yes			Yes	Yes	Yes				Yes	Yes	infection, obstruction, use of other medications, carnitine supplementation	No				Yes...with reference(s)
6320		Guevara-Campos	2009	Venezuela	PB/MT	7	Female	Other	Seizures: Generalized epilepsy (absence seizure)			No	Anti-seizure	Class Ia	VPA	VPA: Valproic acid	15mg/kg/day (administered in 2 doses q 12 hrs)	1	years	>30 d	85.7143				No	Yes	Yes	Amylase		Yes	No	Yes			Yes	Yes							family history of epilepsy, migraine or neurological disease	No				No
3107		Lopes dos Santos	2010	Brazil	PB/AB	34	Male	Other	Seizures: Focal epilepsy. History of Depression			No	Anti-seizure	Class Ia	VPA	VPA: Valproic acid	16.5mg/kgday, increasing to 25mg/kg/day after 25 days.	40	days	>30 d	85.7143				No	Yes	Yes	Amylase and lipase	Serum amylase=1743UI/L; lipase=375UI/L	Yes	No	Yes	Yes	Yes	Yes	Yes					Yes	Yes		No				Yes...with reference(s)
434		Jetha	2012	Canada	FY	5	Female	Diabetes	febrile seizures			No	Anti-seizure	Class Ia	VPA	VPA: Valproate	750 mg/d	3	months	>30 d	85.7143				No	Yes	Yes	Amylase and lipase	lipase 5576 U/L and amylase 248 U/L	Yes	No	Yes	Yes	Unclear	Yes	Yes					Unclear			No				No
48		Ali	2013	Malyasia	FY	21	Male	Other	Seizures: Epilepsy, mental disability			No	Anti-seizure	Class Ia	VPA	VPA: Sodium valproate	1200-1600 mg/day	2	weeks	1-30 d	85.7143				No	Yes	Yes	Amylase		No imaging conducted	Yes	Yes			Yes	Yes					Yes			No				No
281		Veri	2013	Estonia	FY	15	Male	Other	Seizures: Juvenile myoclonic epilepsy			No	Anti-seizure	Class Ia	VPA	VPA: Valproate	114.4 μg/mL	2	months	>30 d	85.7143				No	Yes	Yes	Amylase		Yes	No	Yes			Yes	Yes					Yes		infection	No			not cited: The diagnosis of AP is based on at least 2 of the following criteria: 1) clinical presentation showing abdominal pain or tenderness with or without distension, vomiting, diarrhea, fever, and lethargy; 2) labGJ9LGJQ δF<AF?K K@GOAF? K=JME 9F< MJAF= 9EQD9K= levels elevated at least 3 times than normal or lipase MHH=J DAEALK 9F< Ⴃ J9<AG?J9H@A; δF<AF?K K@GOAF? H9F;J=9LA; =<=E9 9F< GJ AFε9EE…	Yes...with reference(s)
321		Yaman	2013	Turkey	FY	6	Male	Other	Seizures: Microcephaly and mild mental retardation			No	Anti-seizure	Class Ia	VPA	VPA: Valproic acid	20 mg/kg/d	3	months	>30 d	85.7143				No	Yes	Yes	Amylase and lipase		Yes	No	Yes			Yes	Yes							The patient’s laboratory values showed that his kidney and hepatic function had impaired and thrombocytopenia and coagulopathy had developed.	No				Yes...speculated
7314		Atam	2017	India	PB/MT	23	Female	Other	Seizures: seizure disorder			No	Anti-seizure	Class Ia	VPA	VPA: Sodium valproate	500mg/BID	12	days	1-30 d	85.7143				No	Yes	Yes	Amylase and lipase	Serum amylase= 2100 U/L, lipase= 1900 U/L	Yes	No	Yes			Yes	Yes					Yes		history of jaundice, recent surgical intervention, diabetes, vasculitis, IBD or abdominal pain in the past.	No				Yes...with reference(s)
19105	2019 update	Quan	2018	China	DW	26	Male	Other	Mania, infected foot fractures			No	Anti-seizure	Class Ia	VPA	Magnesium valproate sustained-release tablets	1000 mg/d	6	days	1-30 d	85.7143				No	Yes	Yes	Amylase		Conducted but no positive findings	No	Yes	Yes	Yes	Yes	Yes	Yes				Yes			No				Yes	Valproate in the effective concentration range is highly bound to plasma protein. When the protein binding was saturated over a blood concentration of 86 μg/ml, then the free valproate (fatty acids) was increased, and had toxic effects on pancreatitis.[6] In this case, the patient took a normal dose range of magnesium valproate sustained‑release tablets, there was a serious adverse drug reaction,…
19017	2019 update	Patrick	2018	USA	DW	37	Male	Other	Seizures, bipolar disorder			Yes	Anti-seizure	Class Ia	VPA	VPA	50x500 mg	1	hours	<24 h	85.7143				No	Yes	Yes	Amylase and lipase		Yes	No				Yes	Yes								No, but secondary to OD				No
19022	2019 update	Mahto	2018	India	DW	40	Male	HIV/AIDS				No		Class IV	Zidovudine	Zidovudine	300 mg BID	4 to 6	months	>30 d					No	Yes	Yes	Lipase	700 U/L	Conducted but no positive findings	No			Yes	Yes	Yes						Yes		No				Yes	Zidovudine and efavirenz are suspected to cause pancreatitis secondary to hyperlipidemia.[4]
6625		Yang	2002	USA	PB/MT		Female	Other	Schizophrenia: Schizoaffective disorder			No	Antipsychotic	Class IV	Ziprasidone	Ziprasidone	40mg/day	2	weeks	1-30 d					No	No	Yes	Amylase	7 fold increase	Yes	No	Yes			Yes	Yes							substance abuse	No				No
[truncated: 2 more columns]
